# Supplementary material for: The antenna transcriptome changes in mosquito Anopheles sinensis, pre- and post- blood meal
Source: PLoS One. 2017 Jul 17;12(7):e0181399. doi: 10.1371/journal.pone.0181399 (PMC5513552; doi:10.1371/journal.pone.0181399)
Supplement: S1 Table — (XLSX) [file pone.0181399.s001.xlsx]

## Sheet: Sheet1
Table S1. List of primers used for quantitative real-time RT-PCR analysis
Gene Name	Sequence (5'-3')
Novel00101	ATGGACTGCGTGTTGTTGATG
	GCTCCGTTTGGAATGATTGA
Novel00619	CGCCAAGGATACGGACAGC
	GACAAGCCGAAGTTTCACCAT
ASIC003215	GTCCAGTCGCCCTCTTTCC
	TGCGGATGCTCCTTATTATTG
ASIC006964	CGCCCAACAGTACACCACC
	TCCAACTTGATGCCCTCTTTC
ASIC007449	TACGAAAGGCGACGAAGTGT
	CCGATAGGGAGGAAATGTTGA
ASIC008765	CTACACCCAAATGAACGACCTG
	CCCTGCACCCTCCCAATAC
ASIC012251	GCCGACTTGGCGTATTTCA
	TGTGGGCTGTTGTCCTTATTGT
ASIC014160	GGGTATGGGTGGGATGGTAC
	CCGATGGGATGACTGTTGG
ASIC021000	CCACTTTCTGCCGACTCCA
	TGCTTCCCGCCGACAACT
ASIC021477	TCGTTTCGCAAGGATGGC
	GGTGCTTCTCGGTCGCTATG
rps7(ASIC017918)	CGTGCTGGAGGATTTGGTG
	AATGGTGGTTTGCTGGTTCTT
