# Supplementary material for: The antenna transcriptome changes in mosquito Anopheles sinensis, pre- and post- blood meal
Source: PLoS One. 2017 Jul 17;12(7):e0181399. doi: 10.1371/journal.pone.0181399 (PMC5513552; doi:10.1371/journal.pone.0181399)
Supplement: S2 Table — (XLSX) [file pone.0181399.s002.xlsx]

## Sheet: Table S3
Vectorbase_id	chromosome	Strand	start	end	length	B1_readcount	B2_readcount	B3_readcount	S1_readcount	S2_readcount	S3_readcount	B1_fpkm	B2_fpkm	B3_fpkm	S1_fpkm	S2_fpkm	S3_fpkm	B_group_fpkm	S_group_fpkm
ASIC000004	AS2_scf7180000686813	-	12686	12961	237	0	2	0	0	0	0	0	0.720646	0	0	0	0	0.240215	0
ASIC000005	AS2_scf7180000686813	+	15133	15348	216	0	0	0	0	0	0	0	0	0	0	0	0	0	0
ASIC000009	AS2_scf7180000686832	-	16824	17171	348	0	0	0	0	0	0	0	0	0	0	0	0	0	0
ASIC000010	AS2_scf7180000686832	-	19599	20021	348	0	0	2	0	1	1	0	0	0.452133	0	0.241758	0.219087	0.150711	0.153615
ASIC000013	AS2_scf7180000686850	-	5539	6554	852	0	0	1	0	0	0	0	0	0.0923369	0	0	0	0.030779	0
ASIC000014	AS2_scf7180000686850	-	8485	9057	495	0	1	0	0	0	1	0	0.172518	0	0	0	0.154025	0.0575061	0.0513417
ASIC000043	AS2_scf7180000686986	+	6950	7196	192	0	0	0	0	0	0	0	0	0	0	0	0	0	0
ASIC000044	AS2_scf7180000686986	+	98600	98884	285	0	0	0	0	0	0	0	0	0	0	0	0	0	0
ASIC000045	AS2_scf7180000686986	-	111268	111555	288	0	0	0	0	0	0	0	0	0	0	0	0	0	0
ASIC000046	AS2_scf7180000686986	+	12335	12764	252	0	0	0	0	0	0	0	0	0	0	0	0	0	0
ASIC000047	AS2_scf7180000686986	-	14490	14814	252	0	0	0	2	1	0	0	0	0	0.585401	0.333856	0	0	0.306419
ASIC000048	AS2_scf7180000686986	-	18023	18659	606	0	0	0	1	0	0	0	0	0	0.121717	0	0	0	0.0405723
ASIC000049	AS2_scf7180000686986	+	29669	30004	336	0	0	0	0	0	0	0	0	0	0	0	0	0	0
ASIC000050	AS2_scf7180000686986	+	37244	37471	228	0	0	0	0	1	0	0	0	0	0	0.368999	0	0	0.123
ASIC000051	AS2_scf7180000686986	+	49383	50292	429	0	0	0	0	0	0	0	0	0	0	0	0	0	0
ASIC000052	AS2_scf7180000686986	-	81934	82312	333	0	0	0	0	0	0	0	0	0	0	0	0	0	0
ASIC000063	AS2_scf7180000687039	+	8428	14037	1338	452	151	263	632	392	571	24.4288	9.63743	15.4637	34.8405	24.6485	32.5369	16.51	30.6753
ASIC000069	AS2_scf7180000687085	-	9524	9823	300	2	4	1	5	3	4	0.48209	1.13862	0.262237	1.22934	0.841317	1.01657	0.627649	1.02907
ASIC000070	AS2_scf7180000687085	-	12863	13516	582	0	0	0	0	0	0	0	0	0	0	0	0	0	0
ASIC000075	AS2_scf7180000687130	+	42	402	306	0	0	0	0	1	0	0	0	0	0	0.27494	0	0	0.0916468
ASIC000085	AS2_scf7180000687172	-	47372	48598	1227	403	288	344	291	240	259	23.7509	20.0442	22.0561	17.4933	16.4561	16.0935	21.9504	16.681
ASIC000086	AS2_scf7180000687172	+	49419	49952	534	0	0	0	0	0	0	0	0	0	0	0	0	0	0
ASIC000087	AS2_scf7180000687172	-	52488	52829	342	0	1	0	0	1	1	0	0.249698	0	0	0.245999	0.222931	0.0832325	0.15631
ASIC000088	AS2_scf7180000687172	-	54036	54801	393	4	5	6	7	3	8	0.736016	1.08647	1.20109	1.3138	0.642227	1.55201	1.00786	1.16935
ASIC000089	AS2_scf7180000687172	+	62799	69417	1641	1257	948	922	1307	1016	1413	55.3919	49.3333	44.2015	58.7477	52.0889	65.6493	49.6423	58.8286
ASIC000090	AS2_scf7180000687172	+	76105	79741	1722	68	45	77	71	87	113	2.85559	2.23162	3.51781	3.04123	4.25056	5.00313	2.86834	4.09831
ASIC000091	AS2_scf7180000687172	+	82492	85277	1632	1	2	2	9	11	30	0.0443098	0.104653	0.0964106	0.406767	0.567064	1.40151	0.081791	0.791782
ASIC000092	AS2_scf7180000687172	+	88807	90536	1551	28	3	1	32	3	0	1.30547	0.165177	0.0507228	1.52182	0.162731	0	0.507122	0.561515
ASIC000093	AS2_scf7180000687172	-	92029	93039	723	0	0	0	0	0	0	0	0	0	0	0	0	0	0
ASIC000094	AS2_scf7180000687172	-	118274	118845	297	0	0	0	0	0	0	0	0	0	0	0	0	0	0
ASIC000095	AS2_scf7180000687172	+	19294	21583	846	18	13	20	27	30	21	1.53859	1.31224	1.85984	2.35406	2.98339	1.89254	1.57022	2.41
ASIC000096	AS2_scf7180000687172	+	23186	23656	471	39	35	35	51	48	39	5.98775	6.34582	5.84605	7.98681	8.57393	6.31307	6.05987	7.6246
ASIC000097	AS2_scf7180000687172	+	27035	27505	471	29	34	38	42	37	41	4.45243	6.16451	6.34714	6.57737	6.60907	6.63681	5.65469	6.60775
ASIC000098	AS2_scf7180000687172	+	30285	30485	201	29	29	28	24	20	46	10.4333	12.3209	10.9592	8.80722	8.37132	17.4485	11.2378	11.5423
ASIC000099	AS2_scf7180000687172	+	32646	33847	735	46	49	54	63	38	47	4.52575	5.69311	5.77992	6.32233	4.34967	4.87536	5.33292	5.18245
ASIC000100	AS2_scf7180000687172	+	36457	37503	705	52	56	33	56	43	46	5.33377	6.78327	3.68248	5.85899	5.13144	4.97468	5.26651	5.3217
ASIC000101	AS2_scf7180000687172	+	41245	44692	1659	131	141	138	165	196	216	5.71011	7.25794	6.54407	7.33603	9.93961	9.92668	6.50404	9.06744
ASIC000141	AS2_scf7180000687438	-	26675	27780	459	33	10	5	24	16	19	5.19901	1.86049	0.856983	3.85676	2.9327	3.156	2.63883	3.31515
ASIC000143	AS2_scf7180000687438	+	124554	124871	318	5	6	8	3	3	2	1.13701	1.61126	1.97915	0.695854	0.793696	0.479512	1.5758	0.656354
ASIC000144	AS2_scf7180000687438	-	125458	126733	1203	586	399	361	742	679	828	35.2251	28.3236	23.6079	45.4948	47.4858	52.4761	29.0522	48.4856
ASIC000145	AS2_scf7180000687438	-	137135	137284	150	1	1	3	2	1	4	0.48209	0.569311	1.57342	0.983473	0.560878	2.03313	0.874941	1.19249
ASIC000146	AS2_scf7180000687438	-	30973	41453	5418	21479	4247	4637	18345	5863	11554	286.678	66.9397	67.3307	249.748	91.0418	162.589	140.316	167.793
ASIC000147	AS2_scf7180000687438	-	49133	49378	246	0	0	0	0	0	1	0	0	0	0	0	0.309928	0	0.103309
ASIC000148	AS2_scf7180000687438	-	61139	61420	282	0	0	0	0	0	0	0	0	0	0	0	0	0	0
ASIC000150	AS2_scf7180000687438	-	88738	89046	309	0	0	0	0	0	0	0	0	0	0	0	0	0	0
ASIC000151	AS2_scf7180000687438	+	110349	110711	363	0	0	0	0	0	0	0	0	0	0	0	0	0	0
ASIC000152	AS2_scf7180000687438	-	115607	118661	2523	179	101	98	74	71	78	5.13045	3.41857	3.05579	2.16341	2.36756	2.35708	3.86827	2.29601
ASIC000158	AS2_scf7180000687462	-	5896	6776	774	0	0	0	0	0	0	0	0	0	0	0	0	0	0
ASIC000159	AS2_scf7180000687462	-	76679	78599	1797	82	62	52	35	43	52	3.29978	2.94635	2.27651	1.43663	2.01317	2.20624	2.84088	1.88534
ASIC000160	AS2_scf7180000687462	-	80473	83721	909	995	839	841	1061	961	1105	79.1551	78.8204	72.7859	86.0945	88.9445	92.6819	76.9205	89.2403
ASIC000161	AS2_scf7180000687462	-	88293	89790	606	540	197	251	411	299	345	64.4378	27.7609	32.5849	50.0257	41.5105	43.4053	41.5945	44.9805
ASIC000162	AS2_scf7180000687462	-	90984	101169	816	236	180	211	150	175	186	20.9142	18.8375	20.3426	13.5589	18.043	17.3788	20.0314	16.3269
ASIC000163	AS2_scf7180000687462	+	108792	111320	1047	2	3	1	3	2	0	0.138135	0.244689	0.0751395	0.211348	0.16071	0	0.152655	0.124019
ASIC000164	AS2_scf7180000687462	-	112615	114112	1044	323	317	344	242	205	241	22.3729	25.9298	25.9223	17.0977	16.5201	17.6	24.7416	17.0726
ASIC000165	AS2_scf7180000687462	-	114884	115851	774	209	223	215	217	210	275	19.5265	24.6039	21.8531	20.6796	22.8264	27.0887	21.9945	23.5316
ASIC000166	AS2_scf7180000687462	+	117358	118537	843	338	274	274	392	360	446	28.994	27.7564	25.5704	34.2991	35.9281	40.337	27.4403	36.8547
ASIC000167	AS2_scf7180000687462	+	119647	121923	327	5760	4259	4299	4041	3687	3510	1273.78	1112.24	1034.27	911.517	948.605	818.382	1140.1	892.835
ASIC000168	AS2_scf7180000687462	+	128981	134734	2079	133	191	218	46	48	65	4.62612	7.84548	8.2493	1.63203	1.94244	2.38372	6.90697	1.98606
ASIC000169	AS2_scf7180000687462	-	15785	16789	801	0	0	0	0	0	0	0	0	0	0	0	0	0	0
ASIC000170	AS2_scf7180000687462	-	22520	24480	1767	547	73	14	1663	165	1096	22.3857	3.52799	0.623314	69.4192	7.8561	47.2901	8.84566	41.5218
ASIC000171	AS2_scf7180000687462	-	25708	32153	2016	204	46	16	460	59	292	7.31744	1.94853	0.624374	16.8303	2.46219	11.043	3.29678	10.1118
ASIC000172	AS2_scf7180000687462	-	34894	35420	309	0	0	0	0	0	0	0	0	0	0	0	0	0	0
ASIC000173	AS2_scf7180000687462	+	41395	41829	435	0	0	0	0	0	0	0	0	0	0	0	0	0	0
ASIC000174	AS2_scf7180000687462	+	44743	46261	1455	0	0	0	1	1	0	0	0	0	0.0506945	0.0578225	0	0	0.0361723
ASIC000175	AS2_scf7180000687462	+	59438	59659	222	0	0	0	0	0	0	0	0	0	0	0	0	0	0
ASIC000179	AS2_scf7180000687470	+	5089	5562	474	0	0	0	0	0	0	0	0	0	0	0	0	0	0
ASIC000180	AS2_scf7180000687470	+	15913	16137	225	1	3	0	1	0	0	0.321394	1.13862	0	0.327824	0	0	0.486672	0.109275
ASIC000181	AS2_scf7180000687470	+	23972	28338	2085	2	1	4	4	11	10	0.0693655	0.0409576	0.150928	0.141507	0.44386	0.365671	0.0870836	0.317013
ASIC000196	AS2_scf7180000687533	+	5618	5878	261	0	0	0	0	0	0	0	0	0	0	0	0	0	0
ASIC000200	AS2_scf7180000687554	+	5148	5648	501	0	0	0	0	0	0	0	0	0	0	0	0	0	0
ASIC000202	AS2_scf7180000687555	+	1453	1623	171	0	0	0	0	0	0	0	0	0	0	0	0	0	0
ASIC000203	AS2_scf7180000687555	+	48263	48562	300	0	0	0	0	0	0	0	0	0	0	0	0	0	0
ASIC000204	AS2_scf7180000687555	+	49160	49645	486	0	0	0	0	0	0	0	0	0	0	0	0	0	0
ASIC000205	AS2_scf7180000687555	+	58956	59465	510	1	0	0	0	0	1	0.141791	0	0	0	0	0.149495	0.0472638	0.0498316
ASIC000206	AS2_scf7180000687555	+	3476	3742	267	0	0	0	0	0	0	0	0	0	0	0	0	0	0
ASIC000207	AS2_scf7180000687555	+	4362	5850	246	0	0	0	0	0	0	0	0	0	0	0	0	0	0
ASIC000208	AS2_scf7180000687555	+	10689	11303	615	0	0	0	0	0	0	0	0	0	0	0	0	0	0
ASIC000209	AS2_scf7180000687555	+	12537	12746	210	0	0	0	0	0	0	0	0	0	0	0	0	0	0
ASIC000210	AS2_scf7180000687555	+	15686	15871	186	0	0	0	0	0	0	0	0	0	0	0	0	0	0
ASIC000211	AS2_scf7180000687555	+	32027	32563	537	0	2	0	3	0	0	0	0.318051	0	0.41207	0	0	0.106017	0.137357
ASIC000212	AS2_scf7180000687555	+	33791	34099	309	1	3	1	1	1	1	0.234024	0.829093	0.254599	0.238707	0.272271	0.246739	0.439239	0.252572
ASIC000218	AS2_scf7180000687597	+	46566	46757	192	0	0	0	0	0	0	0	0	0	0	0	0	0	0
ASIC000219	AS2_scf7180000687597	+	56842	57039	198	0	0	0	0	0	0	0	0	0	0	0	0	0	0
ASIC000220	AS2_scf7180000687597	+	9862	10395	258	0	0	0	0	0	0	0	0	0	0	0	0	0	0
ASIC000221	AS2_scf7180000687597	-	11171	11850	396	0	0	0	0	0	0	0	0	0	0	0	0	0	0
ASIC000222	AS2_scf7180000687597	-	18509	18817	309	0	0	0	0	0	0	0	0	0	0	0	0	0	0
ASIC000223	AS2_scf7180000687597	+	27862	28125	264	0	0	0	0	0	0	0	0	0	0	0	0	0	0
ASIC000224	AS2_scf7180000687597	+	29089	29460	372	0	0	0	0	0	0	0	0	0	0	0	0	0	0
ASIC000225	AS2_scf7180000687597	+	30442	30855	414	0	0	0	0	0	1	0	0	0	0	0	0.18416	0	0.0613868
ASIC000226	AS2_scf7180000687597	+	35274	35471	198	0	0	0	1	0	0	0	0	0	0.372528	0	0	0	0.124176
ASIC000234	AS2_scf7180000687632	-	11919	14031	1446	0	0	0	0	0	0	0	0	0	0	0	0	0	0
ASIC000258	AS2_scf7180000687745	-	5247	5603	357	0	0	0	0	0	0	0	0	0	0	0	0	0	0
ASIC000261	AS2_scf7180000687748	-	11602	13159	729	70	227	224	133	207	150	6.94369	26.5913	24.1733	13.457	23.8893	15.6877	19.2361	17.678
ASIC000263	AS2_scf7180000687748	+	26952	31711	1623	19	51	53	33	66	51	0.846554	2.68344	2.56905	1.49975	3.42125	2.39579	2.03302	2.43893
ASIC000264	AS2_scf7180000687748	-	34912	35566	585	17	38	56	14	29	20	2.10142	5.54713	7.53091	1.76521	4.17063	2.60658	5.05982	2.84747
ASIC000265	AS2_scf7180000687748	-	37146	54022	3558	308	468	642	294	519	418	6.25986	11.2326	14.1953	6.09488	12.2722	8.95709	10.5626	9.10805
ASIC000266	AS2_scf7180000687748	-	63791	66590	1050	28	14	23	47	32	46	1.92836	1.13862	1.72327	3.30166	2.56401	3.34014	1.59675	3.06861
ASIC000267	AS2_scf7180000687748	-	73217	75091	1545	3	4	2	7	0	4	0.140415	0.221091	0.10184	0.33419	0	0.197391	0.154449	0.177194
ASIC000283	AS2_scf7180000687855	+	4015	4956	942	1822	846	995	333	264	334	139.868	76.6937	83.0974	26.0746	23.5783	27.0329	99.8862	25.5619
ASIC000284	AS2_scf7180000687855	-	5063	5694	564	83	73	78	99	82	76	10.6419	11.0531	10.88	12.9473	12.2319	10.2738	10.8583	11.8177
ASIC000285	AS2_scf7180000687855	-	6281	6511	231	4535	5506	6917	5452	7025	6932	1419.66	2035.47	2355.7	1740.88	2558.55	2287.93	1936.95	2195.79
ASIC000286	AS2_scf7180000687855	-	7014	8504	1491	507	555	660	369	332	484	24.5895	31.7875	34.8242	18.2546	18.7336	24.7494	30.4004	20.5792
ASIC000287	AS2_scf7180000687855	+	11336	21163	6753	1238	647	854	850	767	890	13.257	8.18178	9.94893	9.28423	9.55561	10.0482	10.4626	9.62936
ASIC000321	AS2_scf7180000688036	-	2130	2435	306	25	13	8	18	11	17	5.90797	3.62796	2.05676	4.33885	3.02434	4.23569	3.86423	3.86629
ASIC000322	AS2_scf7180000688036	+	3110	3718	552	75	24	17	56	17	34	9.82521	3.7129	2.42284	7.48295	2.59101	4.69609	5.32032	4.92335
ASIC000323	AS2_scf7180000688036	+	18028	18301	207	0	0	0	0	0	0	0	0	0	0	0	0	0	0
ASIC000326	AS2_scf7180000688040	-	10378	10707	330	0	0	0	0	0	0	0	0	0	0	0	0	0	0
ASIC000327	AS2_scf7180000688040	+	51010	51639	630	1	7	8	2	8	3	0.114783	0.948851	0.998998	0.23416	1.06834	0.363059	0.687544	0.555186
ASIC000328	AS2_scf7180000688040	+	53056	56032	1635	7	21	19	13	17	18	0.309599	1.09684	0.91422	0.586475	0.874764	0.839366	0.773552	0.766868
ASIC000329	AS2_scf7180000688040	+	56826	61528	1935	20	66	93	43	93	69	0.747427	2.91275	3.78109	1.63912	4.04354	2.71872	2.48042	2.80046
ASIC000330	AS2_scf7180000688040	+	62710	63301	345	114	345	378	95	170	171	23.8949	85.3966	86.1961	20.3109	41.4562	37.7897	65.1625	33.1856
ASIC000331	AS2_scf7180000688040	+	22646	34536	3867	838	604	606	1309	852	1088	15.6707	13.3384	12.3286	24.9683	18.5364	21.4512	13.7792	21.652
ASIC000332	AS2_scf7180000688040	+	37540	38037	498	2	1	0	0	0	1	0.290416	0.171479	0	0	0	0.153097	0.153965	0.0510324
ASIC000333	AS2_scf7180000688040	+	38520	39455	936	219	195	211	127	110	125	16.9195	17.791	17.7346	10.0081	9.88728	10.1819	17.4817	10.0258
ASIC000334	AS2_scf7180000688040	-	39896	40378	405	233	189	172	196	166	182	41.6026	39.8517	33.4109	35.6964	34.4836	34.262	38.2884	34.814
ASIC000335	AS2_scf7180000688040	-	41025	41207	183	342	237	273	134	98	131	135.143	110.596	117.362	54.0104	45.0542	54.5779	121.034	51.2142
ASIC000337	AS2_scf7180000688040	+	42719	43874	813	31203	28139	31932	21300	20913	23434	2775.4	2955.69	3089.94	1932.47	2164.14	2197.62	2940.34	2098.08
ASIC000342	AS2_scf7180000688071	+	6630	7089	423	0	0	0	0	0	0	0	0	0	0	0	0	0	0
ASIC000355	AS2_scf7180000688131	+	12488	12839	174	0	0	0	0	0	0	0	0	0	0	0	0	0	0
ASIC000356	AS2_scf7180000688131	-	24695	24910	216	0	0	0	0	0	0	0	0	0	0	0	0	0	0
ASIC000369	AS2_scf7180000688186	+	16819	17046	228	0	0	0	0	0	0	0	0	0	0	0	0	0	0
ASIC000370	AS2_scf7180000688186	-	30140	32093	405	0	0	0	0	0	0	0	0	0	0	0	0	0	0
ASIC000375	AS2_scf7180000688222	+	3993	4883	891	1	2	1	0	0	0	0.08116	0.191687	0.0882953	0	0	0	0.120381	0
ASIC000380	AS2_scf7180000688228	+	7392	7568	177	0	0	0	0	0	1	0	0	0	0	0	0.430748	0	0.143583
ASIC000381	AS2_scf7180000688228	+	10791	11180	390	0	0	0	0	0	0	0	0	0	0	0	0	0	0
ASIC000382	AS2_scf7180000688228	-	29532	30026	495	0	0	0	0	0	0	0	0	0	0	0	0	0	0
ASIC000386	AS2_scf7180000688244	-	12867	13718	759	7	4	9	8	6	6	0.666923	0.450048	0.932859	0.777449	0.665073	0.602707	0.683277	0.681743
ASIC000387	AS2_scf7180000688244	+	25899	31442	5337	1995	3036	3190	1694	1459	1517	27.0312	48.5786	47.0228	23.4121	22.9995	21.6713	40.8775	22.6943
ASIC000388	AS2_scf7180000688244	+	35411	36997	1521	0	1	5	0	2	2	0	0.056145	0.258616	0	0.110627	0.100253	0.10492	0.0702933
ASIC000389	AS2_scf7180000688244	-	40699	41304	474	0	0	0	0	0	0	0	0	0	0	0	0	0	0
ASIC000390	AS2_scf7180000688244	+	41311	42520	1146	0	0	1	2	6	2	0	0	0.0686484	0.128727	0.44048	0.133058	0.0228828	0.234088
ASIC000395	AS2_scf7180000688253	+	11662	12135	474	134	71	56	152	98	143	20.4431	12.7915	9.29447	23.6532	17.3943	23.0014	14.1763	21.3496
ASIC000396	AS2_scf7180000688253	-	16944	18444	504	27	25	18	15	19	18	3.87394	4.23594	2.80968	2.19525	3.17163	2.72294	3.63985	2.69661
ASIC000397	AS2_scf7180000688253	-	18626	47846	4794	781	571	663	757	694	818	11.7807	10.1713	10.88	11.6472	12.1793	13.0092	10.944	12.2786
ASIC000398	AS2_scf7180000688253	-	53328	53522	195	0	0	0	0	0	0	0	0	0	0	0	0	0	0
ASIC000399	AS2_scf7180000688253	+	59634	60129	225	0	0	0	0	0	0	0	0	0	0	0	0	0	0
ASIC000400	AS2_scf7180000688253	+	62166	62402	237	0	0	0	0	0	0	0	0	0	0	0	0	0	0
ASIC000405	AS2_scf7180000688282	-	16052	16398	234	0	0	0	0	0	0	0	0	0	0	0	0	0	0
ASIC000406	AS2_scf7180000688282	+	17999	18223	225	0	3	0	0	0	1	0	1.13862	0	0	0	0.338855	0.37954	0.112952
ASIC000407	AS2_scf7180000688282	-	20117	20651	456	1	0	0	0	1	0	0.158582	0	0	0	0.184499	0	0.0528608	0.0614998
ASIC000414	AS2_scf7180000688300	+	90	851	699	135	79	92	66	65	63	13.9661	9.6514	10.3544	6.96451	7.82341	6.87163	11.324	7.21985
ASIC000427	AS2_scf7180000688358	+	28501	28780	231	0	0	0	0	0	0	0	0	0	0	0	0	0	0
ASIC000445	AS2_scf7180000688499	-	869	1779	840	3903	499	83	3817	175	3465	336	50.7296	7.77345	335.171	17.5274	314.5	131.501	222.4
ASIC000455	AS2_scf7180000688571	+	9910	10185	276	0	0	0	0	0	0	0	0	0	0	0	0	0	0
ASIC000456	AS2_scf7180000688571	+	16305	16550	246	0	0	0	0	0	0	0	0	0	0	0	0	0	0
ASIC000479	AS2_scf7180000688722	-	34	579	546	76	22	19	80	30	47	10.0656	3.44089	2.73764	10.8074	4.62262	6.56299	5.41472	7.331
ASIC000488	AS2_scf7180000688775	+	11955	12351	318	15	4	2	9	5	11	3.41102	1.07417	0.494787	2.08756	1.32283	2.63732	1.65999	2.0159
ASIC000489	AS2_scf7180000688775	+	16493	16729	237	45	24	9	23	21	28	13.7304	8.64776	2.98751	7.15819	7.45471	9.00754	8.45523	7.87348
ASIC000498	AS2_scf7180000688814	-	20398	21322	360	15	6	15	19	26	11	3.01307	1.42328	3.27796	3.89291	6.07618	2.32963	2.57143	4.09957
ASIC000500	AS2_scf7180000688816	-	3370	5627	321	0	0	2	0	0	0	0	0	0.490162	0	0	0	0.163387	0
ASIC000522	AS2_scf7180000688913	+	12570	13451	882	168	41	48	167	156	169	13.774	3.96968	4.28142	13.966	14.8804	14.6088	7.3417	14.4851
ASIC000523	AS2_scf7180000688913	+	137280	137618	339	0	0	0	0	0	0	0	0	0	0	0	0	0	0
ASIC000524	AS2_scf7180000688913	-	25913	26261	312	0	0	0	0	0	0	0	0	0	0	0	0	0	0
ASIC000525	AS2_scf7180000688913	-	42109	42462	354	0	0	0	0	0	0	0	0	0	0	0	0	0	0
ASIC000526	AS2_scf7180000688913	+	49088	50918	804	0	0	0	0	0	0	0	0	0	0	0	0	0	0
ASIC000527	AS2_scf7180000688913	+	50984	53082	834	1	0	2	0	0	0	0.0867069	0	0.18866	0	0	0	0.0917889	0
ASIC000528	AS2_scf7180000688913	-	71645	71818	174	0	1	0	0	0	0	0	0.490785	0	0	0	0	0.163595	0
ASIC000529	AS2_scf7180000688913	-	76624	76965	342	0	0	2	0	1	1	0	0	0.460065	0	0.245999	0.222931	0.153355	0.15631
ASIC000530	AS2_scf7180000688913	-	88061	88904	780	2	1	0	1	0	1	0.185419	0.109483	0	0.0945647	0	0.0977467	0.0983007	0.0641038
ASIC000535	AS2_scf7180000688936	+	53	616	564	3	1	2	2	3	1	0.384647	0.151412	0.278975	0.261562	0.447509	0.135182	0.271678	0.281418
ASIC000547	AS2_scf7180000689026	-	16414	16912	438	41	76	67	51	67	100	6.76908	14.8177	12.0342	8.58855	12.8695	17.4069	11.207	12.955
ASIC000548	AS2_scf7180000689026	-	17153	18200	462	2773	2820	3034	2870	2951	3047	434.038	521.252	516.641	458.209	537.387	502.837	490.644	499.478
ASIC000567	AS2_scf7180000689180	-	7119	8299	543	980	772	834	1068	678	1099	130.511	121.411	120.832	145.076	105.048	154.31	124.251	134.811
ASIC000568	AS2_scf7180000689180	-	87306	87458	153	1	3	0	1	1	5	0.472638	1.67444	0	0.482095	0.549881	2.49158	0.715694	1.17452
ASIC000569	AS2_scf7180000689180	+	90002	101453	6156	4364	678	572	3927	866	817	51.2632	9.40528	7.30992	47.0529	11.8353	10.1186	22.6595	23.0023
ASIC000570	AS2_scf7180000689180	-	109038	111160	1242	642	325	380	770	440	719	37.3795	22.3461	24.0701	45.7291	29.8051	44.1371	27.9319	39.8905
ASIC000571	AS2_scf7180000689180	-	113319	113909	591	26	14	20	42	33	50	3.18131	2.02293	2.6623	5.24186	4.69771	6.45029	2.62218	5.46329
ASIC000572	AS2_scf7180000689180	+	121304	121821	192	7	2	12	11	2	16	2.63643	0.889548	4.91694	4.22586	0.876372	6.35353	2.81431	3.81859
ASIC000573	AS2_scf7180000689180	+	121866	124711	1893	171	146	98	214	128	202	6.53229	6.58632	4.07278	8.33848	5.68878	8.13574	5.73046	7.38767
ASIC000574	AS2_scf7180000689180	-	130241	130429	189	186	324	346	214	259	265	71.1657	146.394	144.022	83.5172	115.292	106.901	120.527	101.903
ASIC000575	AS2_scf7180000689180	+	130444	130644	201	10	20	14	7	15	26	3.59769	8.49717	5.47958	2.56877	6.27849	9.8622	5.85815	6.23649
ASIC000576	AS2_scf7180000689180	+	132219	132655	411	52	100	52	74	84	113	9.14916	20.7778	9.95352	13.2805	17.1948	20.962	13.2935	17.1458
ASIC000577	AS2_scf7180000689180	+	133127	134803	1020	1430	2034	2313	1148	1961	1960	101.381	170.291	178.398	83.0167	161.747	146.505	150.023	130.423
ASIC000579	AS2_scf7180000689180	+	135761	136243	315	11	17	22	5	8	17	2.52524	4.6087	5.49449	1.1708	2.13668	4.11467	4.20948	2.47405
ASIC000580	AS2_scf7180000689180	+	136309	138585	1083	70	127	165	65	105	112	4.67401	10.0142	11.9859	4.42699	8.15682	7.88472	8.89136	6.82284
ASIC000581	AS2_scf7180000689180	-	145159	145832	582	534	434	456	486	401	499	66.3496	63.6806	61.6392	61.5938	57.9671	65.3693	63.8898	61.6434
ASIC000582	AS2_scf7180000689180	+	145974	148176	1821	161	105	158	197	138	188	6.39346	4.92402	6.82594	7.97958	6.37572	7.87126	6.0478	7.40885
ASIC000583	AS2_scf7180000689180	-	153828	154109	282	404	368	432	448	302	386	103.598	111.44	120.517	117.18	90.0985	104.36	111.852	103.879
ASIC000584	AS2_scf7180000689180	-	163316	167073	3579	38	20	33	26	10	28	0.767789	0.477209	0.725383	0.53584	0.23507	0.596476	0.656794	0.455796
ASIC000585	AS2_scf7180000689180	+	168196	169873	1611	225	269	295	239	205	203	10.0997	14.2593	14.4059	10.9427	10.7058	9.60721	12.9216	10.4186
ASIC000586	AS2_scf7180000689180	+	171697	181253	4242	940	993	1120	1166	858	1092	16.0242	19.9903	20.7712	20.2746	17.0167	19.6268	18.9286	18.9727
ASIC000587	AS2_scf7180000689180	-	182426	186275	2001	6714	4857	4615	15841	12261	13206	242.635	207.282	181.443	583.928	515.512	503.177	210.453	534.206
ASIC000588	AS2_scf7180000689180	-	188612	189212	399	135	89	78	118	108	99	24.467	19.0484	15.3793	21.8139	22.7725	18.9173	19.6316	21.1679
ASIC000589	AS2_scf7180000689180	-	36295	36528	234	38	27	7	64	23	40	11.7432	9.85345	2.35341	20.1738	8.26936	13.0329	7.98336	13.8254
ASIC000590	AS2_scf7180000689180	-	205985	209944	2577	1143	1163	1305	1137	1235	1256	32.0739	38.5395	39.8393	32.5439	40.3192	37.1597	36.8175	36.6743
ASIC000591	AS2_scf7180000689180	+	232557	235229	1224	80	255	304	41	46	53	4.72638	17.791	19.5392	2.47074	3.16181	3.30135	14.0189	2.97796
ASIC000592	AS2_scf7180000689180	+	237905	238197	252	0	0	1	0	0	0	0	0	0.312187	0	0	0	0.104062	0
ASIC000593	AS2_scf7180000689180	+	247634	248795	1098	150	355	452	61	63	83	9.8789	27.61	32.3855	4.09781	4.82723	5.76331	23.2915	4.89612
ASIC000594	AS2_scf7180000689180	-	253059	259350	2082	28	18	25	50	26	23	0.972517	0.738299	0.944657	1.77139	1.05064	0.842255	0.885158	1.22143
ASIC000595	AS2_scf7180000689180	-	273771	274124	354	0	1	1	0	0	0	0	0.241233	0.222235	0	0	0	0.154489	0
ASIC000596	AS2_scf7180000689180	+	276065	277456	1047	0	1	2	0	1	1	0	0.0815631	0.150279	0	0.080355	0.0728199	0.0772807	0.0510583
ASIC000597	AS2_scf7180000689180	+	277657	278364	372	1	0	0	6	0	0	0.194391	0	0	1.18969	0	0	0.0647971	0.396562
ASIC000598	AS2_scf7180000689180	+	285661	291846	2517	164	326	339	267	236	250	4.71173	11.0605	10.5957	7.82441	7.88839	7.57275	8.78933	7.76185
ASIC000599	AS2_scf7180000689180	-	292838	296987	1338	736	807	925	913	717	837	39.7779	51.506	54.3877	50.3313	45.084	47.6942	48.5572	47.7032
ASIC000600	AS2_scf7180000689180	+	37704	38043	219	77	64	73	67	70	74	25.4253	24.9561	26.2237	22.566	26.8914	25.7623	25.535	25.0732
ASIC000601	AS2_scf7180000689180	-	297783	300517	1461	807	875	1010	823	820	766	39.9432	51.1444	54.3859	41.5502	47.2197	39.9738	48.4912	42.9146
ASIC000602	AS2_scf7180000689180	-	300777	302401	1191	2984	3394	3625	3231	2709	2748	181.179	243.355	239.448	200.101	191.363	175.914	221.327	189.126
ASIC000603	AS2_scf7180000689180	+	304272	308788	3942	2625	3391	3684	2541	2259	2201	48.154	73.4601	73.5221	47.5458	48.2125	42.5696	65.0454	46.1093
ASIC000604	AS2_scf7180000689180	-	324610	325032	423	0	0	0	2	0	0	0	0	0	0.348749	0	0	0	0.11625
ASIC000605	AS2_scf7180000689180	+	342775	344077	780	2988	1970	2043	3160	2705	3174	277.017	215.681	206.058	298.825	291.765	310.248	232.918	300.279
ASIC000606	AS2_scf7180000689180	+	347732	349432	1095	281	260	264	308	331	466	18.5572	20.2768	18.9673	20.7472	25.4316	32.4465	19.2671	26.2085
ASIC000607	AS2_scf7180000689180	-	351506	356064	3540	161	175	216	216	151	190	3.28884	4.22158	4.80027	4.50064	3.58867	4.09211	4.10356	4.06047
ASIC000608	AS2_scf7180000689180	+	375947	376183	237	0	0	0	0	0	0	0	0	0	0	0	0	0	0
ASIC000609	AS2_scf7180000689180	+	385108	386067	636	646	498	453	443	328	512	73.4506	66.8671	56.0346	51.3772	43.3887	61.3775	65.4508	52.0478
ASIC000610	AS2_scf7180000689180	+	392102	393422	384	0	0	0	0	0	0	0	0	0	0	0	0	0	0
ASIC000611	AS2_scf7180000689180	+	44753	47076	507	146	123	156	192	140	156	20.824	20.7175	24.2065	27.933	23.2316	23.4592	21.916	24.8746
ASIC000612	AS2_scf7180000689180	-	400328	400624	297	0	0	0	0	0	0	0	0	0	0	0	0	0	0
ASIC000613	AS2_scf7180000689180	+	408735	411369	1212	13	35	45	25	34	21	0.77564	2.46607	2.92096	1.52146	2.36013	1.32103	2.05422	1.73421
ASIC000614	AS2_scf7180000689180	+	420340	420492	153	1	0	0	0	0	0	0.472638	0	0	0	0	0	0.157546	0
ASIC000615	AS2_scf7180000689180	-	432538	432732	195	0	15	12	2	2	2	0	6.56897	4.8413	0.756518	0.86289	0.781973	3.80342	0.80046
ASIC000616	AS2_scf7180000689180	-	434882	435409	447	2	6	18	8	9	5	0.323551	1.14626	3.16796	1.3201	1.69393	0.852823	1.54593	1.28895
ASIC000617	AS2_scf7180000689180	+	470366	471154	582	195	679	629	290	331	254	24.2288	99.6294	85.0242	36.7535	47.8481	33.2742	69.6275	39.2919
ASIC000618	AS2_scf7180000689180	+	482686	483134	399	0	0	0	1	0	1	0	0	0	0.184863	0	0.191084	0	0.125316
ASIC000619	AS2_scf7180000689180	-	489127	489384	258	0	2	0	0	0	0	0	0.661989	0	0	0	0	0.220663	0
ASIC000620	AS2_scf7180000689180	+	492226	492384	159	0	0	1	1	0	0	0	0	0.494787	0.463902	0	0	0.164929	0.154634
ASIC000622	AS2_scf7180000689180	+	53071	57116	3873	2645	3391	3732	3603	3503	3723	49.3853	74.7689	75.807	68.6184	76.0944	73.2896	66.6537	72.6674
ASIC000623	AS2_scf7180000689180	-	61926	62342	270	76	36	25	68	38	46	20.3549	11.3862	7.28436	18.5767	11.8408	12.9894	13.0085	14.469
ASIC000624	AS2_scf7180000689180	+	63400	70287	3867	3369	2293	2155	4649	2715	3880	63.0009	50.6373	43.8418	88.6766	59.0684	76.4987	52.4933	74.7479
ASIC000632	AS2_scf7180000689235	+	76	462	387	6	19	12	15	8	11	1.12114	4.1926	2.43941	2.85893	1.73916	2.1671	2.58438	2.25506
ASIC000635	AS2_scf7180000689237	-	70792	76946	3237	885	572	633	869	607	728	19.7706	15.0902	15.3842	19.8016	15.7763	17.1469	16.7483	17.5749
ASIC000637	AS2_scf7180000689237	-	19044	19433	390	0	0	0	0	1	1	0	0	0	0	0.215722	0.195493	0	0.137072
ASIC000638	AS2_scf7180000689237	-	26738	27097	360	0	0	0	0	0	0	0	0	0	0	0	0	0	0
ASIC000639	AS2_scf7180000689237	-	37718	38190	372	910	239	265	788	630	851	176.896	54.865	56.0426	156.245	142.481	174.415	95.9346	157.714
ASIC000640	AS2_scf7180000689237	-	49769	55508	3183	549	364	440	577	392	497	12.4726	9.76574	10.875	13.371	10.3612	11.9046	11.0378	11.8789
ASIC000641	AS2_scf7180000689237	+	57392	61254	1509	77	71	72	74	77	95	3.68996	4.018	3.75369	3.61715	4.293	4.79989	3.82055	4.23668
ASIC000642	AS2_scf7180000689237	-	61690	63966	2208	56	76	68	67	52	38	1.83404	2.93938	2.42284	2.2382	1.98136	1.31214	2.39875	1.8439
ASIC000643	AS2_scf7180000689237	+	65812	66445	585	224	191	271	234	270	290	27.6893	27.8816	36.4442	29.5042	38.83	37.7954	30.6717	35.3765
ASIC000647	AS2_scf7180000689277	-	1683	1883	201	0	1	0	0	0	0	0	0.424859	0	0	0	0	0.14162	0
ASIC000650	AS2_scf7180000689293	-	8952	11016	1554	32	29	20	48	80	94	1.48908	1.59363	1.0125	2.27832	4.33111	4.61183	1.36507	3.74042
ASIC000651	AS2_scf7180000689293	-	12794	14530	1638	11	13	10	13	17	19	0.485622	0.677751	0.480287	0.585401	0.873162	0.884375	0.547887	0.780979
ASIC000652	AS2_scf7180000689293	-	14883	16569	1617	120	219	220	183	237	202	5.3665	11.5658	10.7035	8.34766	12.331	9.52441	9.21194	10.0677
ASIC000659	AS2_scf7180000689324	-	22678	23162	324	0	0	0	0	0	0	0	0	0	0	0	0	0	0
ASIC000660	AS2_scf7180000689324	-	44292	44822	213	0	0	0	0	0	0	0	0	0	0	0	0	0	0
ASIC000672	AS2_scf7180000689390	+	300	4065	849	87	71	78	100	90	85	7.41022	7.14153	7.22773	8.68793	8.91856	7.63322	7.25983	8.41323
ASIC000692	AS2_scf7180000689518	+	10795	11064	270	0	0	0	0	0	1	0	0	0	0	0	0.282379	0	0.0941264
ASIC000693	AS2_scf7180000689518	-	14400	19213	495	1132	647	820	1463	1153	1520	165.372	111.619	130.324	218.003	195.967	234.118	135.772	216.03
ASIC000701	AS2_scf7180000689563	+	7802	8384	483	50	43	41	62	64	57	7.48588	7.60259	6.67808	9.46822	11.1479	8.99755	7.25552	9.87122
ASIC000702	AS2_scf7180000689563	-	20536	23061	2526	1145	533	555	1237	665	917	32.7787	18.0192	17.2852	36.121	22.1487	27.6779	22.6944	28.6492
ASIC000703	AS2_scf7180000689563	+	30439	30989	369	13	11	18	23	11	15	2.54763	2.5457	3.83761	4.59754	2.50799	3.09928	2.97698	3.4016
ASIC000720	AS2_scf7180000689694	+	86034	88558	2331	71	66	61	62	53	66	2.2026	2.41792	2.05875	1.96188	1.91291	2.15873	2.22642	2.01117
ASIC000721	AS2_scf7180000689694	-	90872	97229	3279	90837	48363	59953	50833	44219	42571	2003.28	1259.54	1438.42	1143.48	1134.56	989.849	1567.08	1089.3
ASIC000722	AS2_scf7180000689694	+	102899	103186	288	53	25	16	68	22	49	13.3077	7.4129	4.37062	17.4157	6.42673	12.9718	8.36374	12.2714
ASIC000723	AS2_scf7180000689694	+	113240	117171	2319	1064	509	490	1081	700	889	33.1788	18.7438	16.623	34.3834	25.3955	29.2279	22.8485	29.6689
ASIC000724	AS2_scf7180000689694	-	122883	123152	270	9	9	15	12	9	12	2.41045	2.84655	4.37062	3.27824	2.80439	3.38855	3.20921	3.15706
ASIC000725	AS2_scf7180000689694	+	123902	127994	1674	525	509	699	579	587	645	22.679	25.9659	32.8501	25.5121	29.5014	29.3766	27.165	28.13
ASIC000726	AS2_scf7180000689694	+	133036	134226	1005	11	13	26	27	18	15	0.791492	1.10463	2.03527	1.98163	1.50684	1.13795	1.31047	1.54214
ASIC000727	AS2_scf7180000689694	+	135875	141865	1962	473	254	258	620	401	585	17.4334	11.0554	10.3451	23.3086	17.1951	22.7328	12.9446	21.0789
ASIC000728	AS2_scf7180000689694	-	144315	148164	1167	45	35	44	33	67	66	2.78844	2.56117	2.96618	2.08577	4.83018	4.31191	2.77193	3.74262
ASIC000729	AS2_scf7180000689694	+	7994	16720	1605	3	0	1	2	0	0	0.135166	0	0.0490162	0.0919134	0	0	0.0613939	0.0306378
ASIC000730	AS2_scf7180000689694	-	57214	57363	150	39	13	18	21	15	26	18.8015	7.40104	9.44053	10.3265	8.41317	13.2153	11.881	10.6517
ASIC000731	AS2_scf7180000689694	+	63942	65651	363	28	19	29	35	28	27	5.57791	4.46979	6.28502	7.11189	6.4895	5.67092	5.44424	6.42411
ASIC000732	AS2_scf7180000689694	+	65923	66438	516	14	5	8	6	17	13	1.962	0.827486	1.21971	0.85768	2.77178	1.92084	1.3364	1.8501
ASIC000733	AS2_scf7180000689694	-	69414	69694	243	0	0	0	1	1	0	0	0	0	0.303541	0.346221	0	0	0.216587
ASIC000734	AS2_scf7180000689694	+	71452	72527	327	5	1	3	2	1	1	1.10571	0.261152	0.721753	0.451135	0.257284	0.233157	0.696206	0.313858
ASIC000735	AS2_scf7180000689694	+	76756	78718	882	54	35	45	63	42	59	4.42736	3.38875	4.01383	5.26861	4.00627	5.10012	3.94331	4.79166
ASIC000741	AS2_scf7180000689762	-	1434	1680	207	0	0	1	1	2	0	0	0	0.380054	0.356331	0.812867	0	0.126685	0.389733
ASIC000744	AS2_scf7180000689793	+	39	191	153	0	0	0	0	0	0	0	0	0	0	0	0	0	0
ASIC000753	AS2_scf7180000689846	-	4540	4749	210	0	0	0	0	0	0	0	0	0	0	0	0	0	0
ASIC000766	AS2_scf7180000689884	-	6074	8374	2097	10	11	14	10	12	6	0.344843	0.447955	0.525224	0.351743	0.481441	0.218147	0.439341	0.350444
ASIC000769	AS2_scf7180000689904	-	172	327	156	0	1	0	0	0	0	0	0.547414	0	0	0	0	0.182471	0
ASIC000770	AS2_scf7180000689904	+	9228	9452	225	0	0	0	0	0	0	0	0	0	0	0	0	0	0
ASIC000775	AS2_scf7180000689931	+	5119	6546	1230	0	0	2	0	0	0	0	0	0.12792	0	0	0	0.0426401	0
ASIC000779	AS2_scf7180000689941	-	12402	12686	285	2	7	4	6	5	4	0.507464	2.09746	1.10416	1.55285	1.476	1.07007	1.23636	1.36631
ASIC000783	AS2_scf7180000689953	+	533	895	363	0	0	1	0	0	0	0	0	0.216725	0	0	0	0.0722416	0
ASIC000793	AS2_scf7180000689989	+	21545	21760	216	0	0	0	0	0	0	0	0	0	0	0	0	0	0
ASIC000797	AS2_scf7180000689993	+	9819	10073	255	366	128	92	1892	1473	1745	103.791	42.8657	28.3833	547.274	485.984	521.737	58.3468	518.332
ASIC000798	AS2_scf7180000689993	+	12419	13356	732	1313	440	368	3504	2880	3433	129.71	51.3313	39.5505	353.083	331.01	357.569	73.5306	347.221
ASIC000799	AS2_scf7180000689993	-	17523	23762	2259	1437	1031	1129	908	900	817	46.0003	38.9747	39.3181	29.6479	33.5186	27.5742	41.431	30.2469
ASIC000803	AS2_scf7180000690005	+	24324	39512	2655	253	74	103	237	134	157	6.8909	2.38017	3.05202	6.58427	4.2462	4.5085	4.1077	5.11299
ASIC000804	AS2_scf7180000690005	+	188504	189465	654	13428	12410	14299	10300	9141	10834	1484.75	1620.45	1720.06	1161.67	1175.91	1263.01	1608.42	1200.2
ASIC000805	AS2_scf7180000690005	-	190539	192302	1683	1098	884	945	833	808	797	47.1778	44.8548	44.1736	36.5077	40.3912	36.1053	45.4021	37.6681
ASIC000806	AS2_scf7180000690005	+	193427	194853	1371	151	150	172	163	185	174	7.96451	9.34317	9.86975	8.76948	11.3526	9.67628	9.05914	9.93278
ASIC000807	AS2_scf7180000690005	-	195611	198689	2319	2067	1968	2400	2071	2360	2232	64.4554	72.4711	81.419	65.8724	85.6192	73.3821	72.7818	74.9579
ASIC000808	AS2_scf7180000690005	+	200793	202470	1620	253	163	147	205	163	171	11.2934	8.59237	7.13867	9.33389	8.46511	8.04781	9.00815	8.6156
ASIC000809	AS2_scf7180000690005	+	205714	209532	2979	1718	1054	986	1416	1002	1384	41.7035	30.2142	26.0388	35.0604	28.2981	35.4211	32.6522	32.9265
ASIC000810	AS2_scf7180000690005	-	214469	215996	819	992	1282	1378	1204	1396	1373	87.5886	133.673	132.367	108.434	143.404	127.815	117.876	126.551
ASIC000811	AS2_scf7180000690005	+	216664	218244	1581	107	41	40	39	32	28	4.89409	2.21459	1.99041	1.81952	1.70286	1.35028	3.03303	1.62422
ASIC000812	AS2_scf7180000690005	+	218557	228335	3897	2063	941	955	1976	1382	1749	38.2815	20.6205	19.2792	37.4008	29.8358	34.2181	26.0604	33.8182
ASIC000813	AS2_scf7180000690005	-	230486	231423	810	4	2	10	1	4	4	0.357104	0.210856	0.971248	0.0910623	0.415465	0.376506	0.513069	0.294344
ASIC000814	AS2_scf7180000690005	-	42465	44662	1533	651	561	753	516	543	769	30.7085	31.2508	38.6427	24.8274	29.8001	38.2455	33.534	30.9577
ASIC000815	AS2_scf7180000690005	-	232553	233444	804	13	0	9	13	16	12	1.16925	0	0.880646	1.19264	1.67426	1.13795	0.683298	1.33495
ASIC000816	AS2_scf7180000690005	+	235410	236995	1278	353	777	617	640	738	615	19.9739	51.9195	37.9813	36.938	48.5831	36.6894	36.6249	40.7368
ASIC000817	AS2_scf7180000690005	-	237112	238026	915	62	63	59	72	54	66	4.89994	5.87976	5.07278	5.8041	4.96515	5.49945	5.28416	5.4229
ASIC000818	AS2_scf7180000690005	+	238554	239988	882	2023	1431	1425	2180	1861	2292	165.862	138.552	127.105	182.311	177.516	198.127	143.839	185.984
ASIC000819	AS2_scf7180000690005	+	243348	245191	1458	310	188	265	313	236	287	15.3753	11.0114	14.2989	15.8347	13.618	15.0079	13.5619	14.8202
ASIC000820	AS2_scf7180000690005	-	246014	249773	3540	167	87	139	93	74	113	3.4114	2.09873	3.08906	1.93778	1.75869	2.43373	2.8664	2.0434
ASIC000821	AS2_scf7180000690005	-	251487	254227	2370	234	222	383	327	533	425	7.13982	7.99917	12.7135	10.1771	18.9208	13.6722	9.28417	14.2567
ASIC000822	AS2_scf7180000690005	+	260454	260927	474	2	0	0	3	3	0	0.305121	0	0	0.466839	0.532479	0	0.101707	0.333106
ASIC000823	AS2_scf7180000690005	-	273262	278402	4350	871	479	480	609	488	586	14.4793	9.40344	8.68095	10.3265	9.43823	10.2708	10.8546	10.0118
ASIC000824	AS2_scf7180000690005	-	291893	293178	798	179	56	69	195	97	124	16.2207	5.99274	6.80239	18.0242	10.2265	11.8472	9.67195	13.366
ASIC000825	AS2_scf7180000690005	-	49134	49526	393	133	95	130	133	118	131	24.4725	20.6429	26.0235	24.9622	25.2609	25.4141	23.713	25.2124
ASIC000826	AS2_scf7180000690005	-	297416	299165	195	88	13	14	59	36	38	32.6338	5.69311	5.64818	22.3173	15.532	14.8575	14.6584	17.5689
ASIC000827	AS2_scf7180000690005	-	315200	316943	1413	706	518	566	545	495	587	36.1312	31.306	31.513	28.4497	29.4729	31.6732	32.9834	29.8653
ASIC000828	AS2_scf7180000690005	-	318467	321417	2703	2645	2219	2312	2290	1994	2101	70.7619	70.1054	67.291	62.4904	62.0639	59.262	69.3861	61.2721
ASIC000829	AS2_scf7180000690005	+	324079	325797	1260	623	353	404	617	605	669	35.755	23.9246	25.2247	36.1192	40.3966	40.4811	28.3014	38.999
ASIC000830	AS2_scf7180000690005	-	328045	329009	846	19	24	9	16	19	22	1.62406	2.4226	0.836926	1.395	1.88948	1.98266	1.62786	1.75571
ASIC000831	AS2_scf7180000690005	-	329322	330593	1014	511	419	423	310	310	336	36.442	35.2871	32.8184	22.5501	25.7207	25.2638	34.8492	24.5115
ASIC000832	AS2_scf7180000690005	+	338665	340701	2037	2	0	2	0	2	1	0.0710001	0	0.0772421	0	0.0826036	0.0374288	0.0494141	0.0400108
ASIC000833	AS2_scf7180000690005	+	342713	345025	2313	5	2	6	2	6	2	0.15632	0.0738405	0.204075	0.0637791	0.218241	0.0659251	0.144745	0.115982
ASIC000834	AS2_scf7180000690005	-	345823	347664	1842	0	2	6	0	0	3	0	0.0927216	0.256258	0	0	0.124173	0.116326	0.0413911
ASIC000835	AS2_scf7180000690005	+	353210	355944	1419	1	1	0	0	0	0	0.0509609	0.0601808	0	0	0	0	0.0370473	0
ASIC000836	AS2_scf7180000690005	-	54408	54933	486	74	48	47	30	52	66	11.0107	8.43423	7.60811	4.55312	9.00175	10.3539	9.01768	7.96959
ASIC000837	AS2_scf7180000690005	+	356615	356809	195	0	0	0	0	0	0	0	0	0	0	0	0	0	0
ASIC000838	AS2_scf7180000690005	+	357670	358510	543	0	0	0	1	0	0	0	0	0	0.135839	0	0	0	0.0452796
ASIC000839	AS2_scf7180000690005	+	365026	367556	2454	4	2	0	4	0	3	0.117871	0.0695979	0	0.120229	0	0.0932059	0.0624895	0.071145
ASIC000840	AS2_scf7180000690005	+	369783	371137	660	3	14	21	1	17	1	0.328698	1.81144	2.50317	0.111758	2.16703	0.115519	1.54777	0.798102
ASIC000841	AS2_scf7180000690005	+	381684	396709	1527	157	35	62	151	81	138	7.43499	1.95735	3.19424	7.29393	4.46278	6.89028	4.19553	6.21566
ASIC000842	AS2_scf7180000690005	-	400288	404531	1977	822	579	604	658	609	692	30.0666	25.0099	24.0351	24.5495	25.9161	26.6868	26.3705	25.7175
ASIC000843	AS2_scf7180000690005	-	407271	412371	4125	1221	905	986	1168	1063	1121	21.4048	18.7355	18.8048	20.8854	21.6805	20.7195	19.6484	21.0951
ASIC000844	AS2_scf7180000690005	-	415065	415489	207	170	82	103	125	115	151	59.3879	33.8286	39.1455	44.5414	46.7398	55.6164	44.1207	48.9659
ASIC000845	AS2_scf7180000690005	-	416805	418307	1191	169	159	177	136	173	164	10.2611	11.4006	11.6917	8.42269	12.2206	10.4985	11.1178	10.3806
ASIC000846	AS2_scf7180000690005	-	418660	420192	1002	464	312	299	448	342	436	33.4865	26.5906	23.4757	32.9787	28.7156	33.1753	27.8509	31.6232
ASIC000847	AS2_scf7180000690005	+	62535	62726	192	0	1	0	0	0	0	0	0.444774	0	0	0	0	0.148258	0
ASIC000848	AS2_scf7180000690005	+	429324	437636	4515	1473	795	885	1502	1077	1331	23.592	15.0366	15.4206	24.5378	20.0686	22.4759	18.0164	22.3608
ASIC000849	AS2_scf7180000690005	-	442543	444209	957	538	175	244	523	315	508	40.6528	15.6159	20.0582	40.3101	27.6923	40.4714	25.4423	36.1579
ASIC000850	AS2_scf7180000690005	+	446535	447965	1431	6	2	4	3	7	5	0.303202	0.119352	0.219905	0.154634	0.411546	0.266396	0.214153	0.277525
ASIC000851	AS2_scf7180000690005	+	448595	449059	465	274	265	276	301	318	273	42.6106	48.6669	46.6951	47.746	57.5352	44.7617	45.9908	50.0143
ASIC000852	AS2_scf7180000690005	-	450199	453074	1260	623	333	388	728	611	870	35.755	22.5691	24.2257	42.6172	40.7972	52.6436	27.5166	45.3526
ASIC000853	AS2_scf7180000690005	+	461233	462112	759	18	0	7	3	4	17	1.71495	0	0.725557	0.291543	0.443382	1.70767	0.813501	0.814198
ASIC000854	AS2_scf7180000690005	-	467507	470653	2703	655	560	582	588	562	631	17.5233	17.6922	16.9392	16.0456	17.4924	17.7984	17.3849	17.1121
ASIC000855	AS2_scf7180000690005	-	471310	473806	1566	20211	19753	22501	5972	6212	7083	933.288	1077.16	1130.38	281.288	333.733	344.844	1046.94	319.955
ASIC000856	AS2_scf7180000690005	-	474548	475055	438	574	514	584	418	484	470	94.7671	100.214	104.895	70.3924	92.9675	81.8126	99.9587	81.7242
ASIC000857	AS2_scf7180000690005	+	475549	478175	1965	930	843	943	948	907	905	34.2247	36.6358	37.7541	35.5852	38.8333	35.1142	36.2049	36.5109
ASIC000858	AS2_scf7180000690005	+	71055	71318	264	0	0	0	0	0	0	0	0	0	0	0	0	0	0
ASIC000859	AS2_scf7180000690005	-	478258	478975	696	325	445	479	821	1109	973	33.7671	54.5998	54.1429	87.0077	134.055	106.586	47.5033	109.216
ASIC000860	AS2_scf7180000690005	-	480192	486908	6195	11015	7512	8023	6753	4504	5475	128.577	103.551	101.885	80.4043	61.167	67.3813	111.338	69.6509
ASIC000861	AS2_scf7180000690005	-	490097	490612	300	117	124	107	207	298	251	28.2023	35.2973	28.0594	50.8947	83.5709	63.7895	30.5196	66.085
ASIC000862	AS2_scf7180000690005	-	491103	507881	7821	4165	2265	2353	3611	2655	3497	38.5099	24.7313	23.6687	34.0556	28.5603	34.0902	28.97	32.2354
ASIC000863	AS2_scf7180000690005	-	507968	513659	1512	467	125	94	475	193	219	22.3349	7.0599	4.89093	23.1721	10.739	11.043	11.4286	14.9847
ASIC000864	AS2_scf7180000690005	-	513856	514320	465	125	39	24	102	41	47	19.4391	7.16229	4.06044	16.1797	7.41807	7.70622	10.2206	10.4347
ASIC000865	AS2_scf7180000690005	+	516900	519333	876	12	7	12	22	16	24	0.990597	0.682393	1.07769	1.85243	1.53665	2.08883	0.916892	1.82597
ASIC000866	AS2_scf7180000690005	+	521379	523144	519	4	2	2	1	2	6	0.55733	0.329081	0.303164	0.14212	0.324207	0.881415	0.396525	0.449248
ASIC000867	AS2_scf7180000690005	+	525164	529320	1290	108	68	71	121	77	130	6.05416	4.50153	4.32996	6.91862	5.02182	7.68334	4.96188	6.54126
ASIC000868	AS2_scf7180000690005	+	531707	532840	1134	403	380	390	398	447	485	25.6987	28.6161	27.0562	25.8877	33.163	32.6081	27.1237	30.5529
ASIC000869	AS2_scf7180000690005	+	117027	117353	327	0	0	0	1	0	0	0	0	0	0.225567	0	0	0	0.0751891
ASIC000870	AS2_scf7180000690005	+	534554	537004	1842	1079	1108	1203	1083	1090	1115	42.3596	51.3678	51.3796	43.3673	49.7848	46.1511	48.369	46.4344
ASIC000871	AS2_scf7180000690005	-	539239	546711	3825	706	335	528	692	559	781	13.3473	7.47918	10.8597	13.3444	12.2953	15.5674	10.5621	13.7357
ASIC000872	AS2_scf7180000690005	+	568483	569404	789	178	249	220	197	201	237	16.3141	26.9503	21.9362	18.4168	21.4328	22.9017	21.7335	20.9171
ASIC000873	AS2_scf7180000690005	-	570497	572208	687	403	267	373	307	348	384	42.4197	33.1891	42.7137	32.9614	42.6169	42.6158	39.4408	39.3981
ASIC000874	AS2_scf7180000690005	+	573900	574472	573	54	52	62	78	56	54	6.81489	7.74978	8.5124	10.0407	8.2223	7.18515	7.69236	8.48271
ASIC000875	AS2_scf7180000690005	+	575111	575945	693	0	0	0	1	0	0	0	0	0	0.106436	0	0	0	0.0354788
ASIC000876	AS2_scf7180000690005	-	576698	580242	3372	262	241	278	387	428	439	5.61867	6.10337	6.48593	8.46539	10.6786	9.92598	6.06932	9.69001
ASIC000877	AS2_scf7180000690005	+	581164	581859	696	141	153	139	144	171	164	14.6497	18.7725	15.7116	15.2608	20.6703	17.9652	16.378	17.9654
ASIC000878	AS2_scf7180000690005	-	582336	588432	2397	5707	5955	5785	6699	7366	8493	172.171	212.155	189.867	206.142	258.537	270.14	191.398	244.94
ASIC000879	AS2_scf7180000690005	+	588549	588837	240	759	637	507	737	720	893	228.692	226.657	166.193	226.506	252.395	283.685	207.18	254.196
ASIC000880	AS2_scf7180000690005	+	124240	124467	228	0	0	0	0	0	0	0	0	0	0	0	0	0	0
ASIC000881	AS2_scf7180000690005	-	596955	598793	1839	364	212	164	498	216	360	14.3133	9.84452	7.0158	19.9743	9.8817	14.9251	10.3912	14.927
ASIC000889	AS2_scf7180000690034	+	3290	4732	1443	191	160	159	254	257	299	9.57165	9.46878	8.66854	12.9835	14.984	15.798	9.23632	14.5885
ASIC000890	AS2_scf7180000690034	+	6709	7455	747	1	3	0	9	14	4	0.0968053	0.342958	0	0.888681	1.57677	0.408259	0.146588	0.957902
ASIC000891	AS2_scf7180000690034	+	9545	10606	1062	7027	2637	2136	3050	4250	2901	478.482	212.044	158.231	211.836	336.685	208.267	282.919	252.263
ASIC000895	AS2_scf7180000690046	+	2413	3181	666	1307	906	1127	911	896	977	141.913	116.17	133.127	100.895	113.186	111.845	130.403	108.642
ASIC000896	AS2_scf7180000690046	-	3356	3922	567	636	540	581	276	326	336	81.1136	81.3301	80.6136	35.9046	48.372	45.1807	81.0191	43.1524
ASIC000897	AS2_scf7180000690046	+	4541	9550	4851	27	9	8	9	14	18	0.402487	0.158435	0.12974	0.136847	0.242804	0.282903	0.230221	0.220852
ASIC000898	AS2_scf7180000690046	+	9693	12635	2565	27	61	75	40	45	44	0.761195	2.03087	2.30032	1.15026	1.476	1.30786	1.69746	1.31137
ASIC000899	AS2_scf7180000690046	+	14937	23294	5046	1554	706	514	1603	616	925	22.2702	11.9481	8.01366	23.432	10.2705	13.9763	14.0773	15.8929
ASIC000906	AS2_scf7180000690089	-	1931	2587	657	0	0	0	0	0	0	0	0	0	0	0	0	0	0
ASIC000907	AS2_scf7180000690089	-	2604	3283	483	0	0	0	0	0	0	0	0	0	0	0	0	0	0
ASIC000910	AS2_scf7180000690090	-	5930	6085	156	0	0	0	0	0	1	0	0	0	0	0	0.488733	0	0.162911
ASIC000911	AS2_scf7180000690090	-	9371	9556	186	0	0	0	0	0	0	0	0	0	0	0	0	0	0
ASIC000920	AS2_scf7180000690115	-	15667	16036	324	0	0	0	0	0	0	0	0	0	0	0	0	0	0
ASIC000924	AS2_scf7180000690135	-	1528	3059	1473	1	0	1	1	0	1	0.0490927	0	0.0534087	0.050075	0	0.0517599	0.0341672	0.033945
ASIC000925	AS2_scf7180000690135	+	4878	5615	738	0	0	0	0	0	0	0	0	0	0	0	0	0	0
ASIC000926	AS2_scf7180000690135	+	5733	5933	201	0	0	0	0	0	0	0	0	0	0	0	0	0	0
ASIC000949	AS2_scf7180000690255	+	31201	31656	456	12	8	13	14	9	16	1.90299	1.49819	2.24282	2.26458	1.66049	2.67517	1.88133	2.20008
ASIC000950	AS2_scf7180000690255	-	66160	77249	2064	198	416	425	186	210	204	6.93706	17.2117	16.1992	6.64702	8.55991	7.53559	13.4493	7.58084
ASIC000951	AS2_scf7180000690255	+	88165	88548	384	0	0	0	0	0	0	0	0	0	0	0	0	0	0
ASIC000952	AS2_scf7180000690255	+	96132	97609	927	454	397	430	382	369	433	35.4157	36.5722	36.4925	30.3954	33.4893	35.6127	36.1601	33.1658
ASIC000953	AS2_scf7180000690255	+	98476	108633	5220	38	120	160	66	66	70	0.526421	1.96314	2.41137	0.932604	1.06373	1.02241	1.63364	1.00625
ASIC000954	AS2_scf7180000690255	+	111682	116117	1281	1	1	0	4	1	1	0.0564509	0.066664	0	0.230322	0.0656766	0.0595179	0.0410383	0.118505
ASIC000955	AS2_scf7180000690255	+	124527	144412	2241	458	130	147	515	219	386	14.7789	4.95384	5.16049	16.9508	8.22171	13.1323	8.29776	12.7683
ASIC000956	AS2_scf7180000690255	+	160921	172248	1866	108	438	389	211	270	241	4.18535	20.0449	16.4003	8.34055	12.1734	9.84696	13.5435	10.1203
ASIC000957	AS2_scf7180000690255	-	173949	174614	414	1352	2062	2127	646	577	844	236.154	425.333	404.187	115.095	117.256	155.431	355.225	129.261
ASIC000958	AS2_scf7180000690255	-	175502	178253	2688	72	84	107	353	216	121	1.93697	2.66864	3.13162	9.68655	6.76059	3.43204	2.57908	6.62639
ASIC000959	AS2_scf7180000690255	-	179622	184393	1125	1538	753	851	808	668	820	98.8607	57.1588	59.5103	52.9764	49.9556	55.5722	71.8433	52.8347
ASIC000960	AS2_scf7180000690255	+	32067	32584	465	20	5	2	14	6	12	3.11026	0.918243	0.33837	2.22075	1.08557	1.96755	1.45562	1.75795
ASIC000961	AS2_scf7180000690255	-	187305	189003	1617	313	163	166	243	209	227	13.9976	8.60831	8.07631	11.0846	10.8742	10.7032	10.2274	10.8873
ASIC000962	AS2_scf7180000690255	+	190970	194759	2496	180	111	138	216	203	265	5.21492	3.79768	4.3496	6.38312	6.84244	8.09465	4.45407	7.10674
ASIC000964	AS2_scf7180000690255	+	233946	234551	606	28	10	19	36	21	39	3.34122	1.40918	2.46658	4.38181	2.91546	4.90669	2.40566	4.06799
ASIC000965	AS2_scf7180000690255	-	252643	253071	213	0	0	0	0	0	0	0	0	0	0	0	0	0	0
ASIC000966	AS2_scf7180000690255	-	34373	34982	543	12	9	5	18	6	4	1.59809	1.41541	0.724411	2.4451	0.929632	0.561638	1.24597	1.31212
ASIC000967	AS2_scf7180000690255	+	43604	44004	231	0	0	0	0	0	0	0	0	0	0	0	0	0	0
ASIC000968	AS2_scf7180000690255	+	50142	50820	513	872	574	736	362	351	421	122.919	95.551	112.869	52.0493	57.5638	62.5693	110.446	57.3941
ASIC000969	AS2_scf7180000690255	-	50928	51426	438	751	348	440	244	211	290	123.99	67.8493	79.0303	41.0903	40.5292	50.4801	90.2898	44.0332
ASIC000970	AS2_scf7180000690255	-	53061	53597	405	69	153	169	65	72	43	12.3201	32.2609	32.8282	11.8381	14.9568	8.09487	25.8031	11.6299
ASIC000971	AS2_scf7180000690255	-	55473	55658	186	4	4	1	1	0	1	1.55513	1.83649	0.422963	0.396562	0	0.409905	1.27153	0.268822
ASIC000976	AS2_scf7180000690279	+	15328	15534	207	0	0	0	0	0	0	0	0	0	0	0	0	0	0
ASIC000977	AS2_scf7180000690279	+	132346	132810	288	90	102	70	78	122	115	22.598	30.2446	19.1214	19.9768	35.6391	30.444	23.988	28.6867
ASIC000978	AS2_scf7180000690279	+	20357	24217	456	8	6	1	9	12	6	1.26866	1.12364	0.172524	1.4558	2.21399	1.00319	0.854941	1.55766
ASIC000979	AS2_scf7180000690279	-	26127	26398	186	0	9	6	6	5	7	0	4.13209	2.53778	2.37937	2.26161	2.86934	2.22329	2.50344
ASIC000980	AS2_scf7180000690279	-	34943	36401	1065	22	23	18	34	24	19	1.4938	1.84425	1.32965	2.3548	1.89593	1.36019	1.5559	1.8703
ASIC000981	AS2_scf7180000690279	+	66635	66805	171	0	0	0	0	0	0	0	0	0	0	0	0	0	0
ASIC000982	AS2_scf7180000690279	-	70557	70799	243	0	0	0	0	0	0	0	0	0	0	0	0	0	0
ASIC000983	AS2_scf7180000690279	-	87286	87633	348	0	0	0	0	0	0	0	0	0	0	0	0	0	0
ASIC000984	AS2_scf7180000690279	+	118456	119397	648	0	0	0	0	0	0	0	0	0	0	0	0	0	0
ASIC000995	AS2_scf7180000690353	-	1615	1887	273	0	0	0	0	0	0	0	0	0	0	0	0	0	0
ASIC000996	AS2_scf7180000690353	-	3267	3590	324	0	0	0	0	0	0	0	0	0	0	0	0	0	0
ASIC000997	AS2_scf7180000690353	-	5208	5462	255	0	0	0	0	0	0	0	0	0	0	0	0	0	0
ASIC001000	AS2_scf7180000690370	+	15900	16713	747	0	0	2	8	3	0	0	0	0.210632	0.789938	0.337878	0	0.0702107	0.375939
ASIC001004	AS2_scf7180000690376	+	30719	31009	291	10	11	8	12	6	12	2.485	3.22805	2.16278	3.04167	1.73467	3.14402	2.62528	2.64012
ASIC001005	AS2_scf7180000690376	+	40205	40552	348	3	7	2	3	0	5	0.623393	1.71775	0.452133	0.635866	0	1.09544	0.931091	0.577101
ASIC001006	AS2_scf7180000690376	+	42359	42949	591	32	36	40	53	47	38	3.91546	5.20182	5.32461	6.61473	6.69068	4.90222	4.81396	6.06921
ASIC001009	AS2_scf7180000690383	+	1197	1498	240	0	0	0	0	0	0	0	0	0	0	0	0	0	0
ASIC001024	AS2_scf7180000690427	+	89482	90861	1314	254	220	221	322	260	318	13.9784	14.2978	13.2316	18.0753	16.6471	18.4514	13.8359	17.7246
ASIC001025	AS2_scf7180000690427	-	95198	123735	4869	2010	2712	3011	1628	2555	1793	29.8522	47.5653	48.6504	24.6626	44.148	28.0761	42.0226	32.2956
ASIC001026	AS2_scf7180000690427	-	123770	124003	234	0	1	0	0	0	0	0	0.364943	0	0	0	0	0.121648	0
ASIC001027	AS2_scf7180000690427	+	126650	130567	3138	1108	815	984	1195	1066	1109	25.5333	22.1792	24.6693	28.0892	28.5801	26.9448	24.1273	27.8714
ASIC001028	AS2_scf7180000690427	+	131728	133157	1287	1	4	3	3	4	3	0.0561877	0.265413	0.183382	0.171936	0.261482	0.177721	0.168328	0.203713
ASIC001029	AS2_scf7180000690427	+	134535	134723	189	5	8	7	12	3	10	1.91306	3.61467	2.91374	4.68321	1.33542	4.03399	2.81382	3.35087
ASIC001030	AS2_scf7180000690427	+	137099	137383	186	135	68	65	143	117	113	52.4856	31.2203	27.4926	56.7083	52.9216	46.3193	37.0662	51.9831
ASIC001031	AS2_scf7180000690427	+	144456	145751	717	0	0	0	1	0	1	0	0	0	0.102874	0	0.106335	0	0.0697364
ASIC001032	AS2_scf7180000690427	-	22077	25585	1221	49	5	7	32	8	7	2.90202	0.349699	0.451022	1.93312	0.551232	0.437098	1.23425	0.973816
ASIC001033	AS2_scf7180000690427	-	28398	29393	615	7	2	2	1	2	5	0.823081	0.277712	0.255841	0.119936	0.273599	0.619857	0.452212	0.337797
ASIC001034	AS2_scf7180000690427	-	31425	31592	168	4363	3028	3479	3267	3934	3861	1878	1539.17	1629.15	1434.38	1970.08	1752.21	1682.11	1718.89
ASIC001035	AS2_scf7180000690427	-	32042	32979	342	11842	10065	11643	10650	11570	11587	2503.91	2513.21	2678.27	2296.93	2846.21	2583.1	2565.13	2575.41
ASIC001036	AS2_scf7180000690427	+	35477	37006	1530	48	40	50	41	72	57	2.26866	2.23259	2.57095	1.97659	3.95914	2.8404	2.3574	2.92538
ASIC001037	AS2_scf7180000690427	-	37233	38175	789	2211	3031	3584	2535	3369	3178	202.643	328.057	357.36	236.987	359.239	307.096	296.02	301.107
ASIC001038	AS2_scf7180000690427	+	55929	79895	2190	674	274	217	704	318	577	22.2554	10.6843	7.79526	23.7111	12.2164	20.0876	13.5783	18.6717
ASIC001040	AS2_scf7180000690428	+	13	7988	3240	1067	417	287	1022	339	527	23.8144	10.9909	6.9687	23.2664	8.80267	12.4012	13.9246	14.8234
ASIC001041	AS2_scf7180000690428	+	81001	85785	2190	159	637	504	216	282	299	5.25016	24.8391	18.1051	7.27501	10.8334	10.4094	16.0648	9.50592
ASIC001042	AS2_scf7180000690428	+	85898	86405	432	36	266	254	72	133	90	6.02613	52.5822	46.2557	12.2934	25.9017	15.8838	34.9547	18.0263
ASIC001043	AS2_scf7180000690428	+	88891	91573	2085	54	48	28	84	55	93	1.87287	1.96596	1.05649	2.97165	2.2193	3.40074	1.63178	2.8639
ASIC001045	AS2_scf7180000690428	+	103933	104745	813	3844	3387	4130	8922	5977	9028	341.911	355.767	399.645	809.46	618.518	846.638	365.774	758.205
ASIC001046	AS2_scf7180000690428	+	107966	108713	633	0	0	0	0	2	0	0	0	0	0	0.265819	0	0	0.0886064
ASIC001047	AS2_scf7180000690428	+	113749	114711	963	0	0	0	0	0	0	0	0	0	0	0	0	0	0
ASIC001049	AS2_scf7180000690428	+	11973	12487	456	138	68	65	113	54	108	21.8844	12.7346	11.2141	18.2784	9.96297	18.0574	15.2777	15.4329
ASIC001050	AS2_scf7180000690428	-	23400	23552	153	0	0	0	0	0	0	0	0	0	0	0	0	0	0
ASIC001051	AS2_scf7180000690428	+	27078	27720	153	27	23	11	30	15	26	12.7612	12.8374	5.65609	14.4628	8.24821	12.9562	10.4182	11.8891
ASIC001052	AS2_scf7180000690428	+	38266	45972	3177	1238	851	806	1429	1027	1443	28.1788	22.8746	19.9587	33.1771	27.1965	34.6295	23.6707	31.6677
ASIC001053	AS2_scf7180000690428	+	46675	46938	165	0	0	0	0	0	0	0	0	0	0	0	0	0	0
ASIC001054	AS2_scf7180000690428	+	50656	52815	1521	1640	1266	1445	1411	1145	1439	77.9712	71.0796	74.7401	68.4261	63.3339	72.132	74.597	67.964
ASIC001055	AS2_scf7180000690428	-	62225	62527	303	0	0	0	0	0	0	0	0	0	0	0	0	0	0
ASIC001058	AS2_scf7180000690442	+	640	1073	378	0	0	1	0	0	0	0	0	0.208125	0	0	0	0.0693748	0
ASIC001059	AS2_scf7180000690442	-	2123	2408	180	18	7	10	15	15	30	7.23136	3.32098	4.37062	6.14671	7.01098	12.7071	4.97432	8.62158
ASIC001061	AS2_scf7180000690454	+	9593	12571	780	27	16	33	38	27	32	2.50316	1.75172	3.32839	3.59346	2.91225	3.12789	2.52776	3.2112
ASIC001062	AS2_scf7180000690454	-	18736	19324	549	4	3	0	3	0	0	0.526875	0.466648	0	0.403063	0	0	0.331174	0.134354
ASIC001066	AS2_scf7180000690467	+	13807	14125	279	0	3	0	0	1	0	0	0.918243	0	0	0.301547	0	0.306081	0.100516
ASIC001067	AS2_scf7180000690467	+	19824	20075	252	0	0	0	0	2	0	0	0	0	0	0.667712	0	0	0.222571
ASIC001068	AS2_scf7180000690467	+	27147	27539	393	0	0	0	0	0	0	0	0	0	0	0	0	0	0
ASIC001069	AS2_scf7180000690467	+	28822	29546	468	0	0	0	0	0	0	0	0	0	0	0	0	0	0
ASIC001072	AS2_scf7180000690470	+	57437	60500	2907	515	421	462	402	344	402	12.811	12.3674	12.5029	10.2001	9.95573	10.5433	12.5604	10.2331
ASIC001073	AS2_scf7180000690470	-	60828	61105	207	144	174	131	195	98	119	50.3051	71.7826	49.787	69.4845	39.8305	43.8302	57.2916	51.0484
ASIC001074	AS2_scf7180000690470	+	62808	63190	315	5	0	1	8	0	1	1.14783	0	0.249749	1.87328	0	0.242039	0.465861	0.705107
ASIC001075	AS2_scf7180000690470	-	63375	64017	471	3093	3436	3477	4004	3166	4421	474.874	622.978	580.763	627.042	565.522	715.643	559.538	636.069
ASIC001076	AS2_scf7180000690470	+	65315	65735	339	21	24	22	63	54	64	4.4796	6.04578	5.1055	13.7077	13.4015	14.3938	5.21029	13.8344
ASIC001078	AS2_scf7180000690470	-	74907	80089	2007	920	630	584	749	618	812	33.1482	26.8061	22.8918	27.527	25.906	30.8465	27.6154	28.0931
ASIC001079	AS2_scf7180000690470	-	32843	43551	6894	17982	15824	17996	11541	10725	12767	188.619	196.013	205.362	123.48	130.884	141.193	196.665	131.852
ASIC001080	AS2_scf7180000690470	+	45348	46810	1326	497	389	450	301	342	314	27.104	25.0522	26.6983	16.7435	21.6991	18.0544	26.2848	18.8323
ASIC001081	AS2_scf7180000690470	+	47086	48322	1173	342	178	170	92	85	87	21.0837	12.9587	11.4016	5.78514	6.0965	5.65481	15.148	5.84548
ASIC001082	AS2_scf7180000690470	-	48464	49446	849	560	455	505	402	431	361	47.698	45.7661	46.7949	34.9255	42.71	32.4187	46.753	36.6847
ASIC001083	AS2_scf7180000690470	+	49884	50779	654	1124	820	893	815	746	747	124.282	107.072	107.421	91.9187	95.9668	87.0842	112.925	91.6565
ASIC001084	AS2_scf7180000690470	-	51165	51320	156	55	39	74	41	42	43	25.4952	21.3491	37.3183	19.3858	22.6509	21.0155	28.0542	21.0174
ASIC001085	AS2_scf7180000690470	-	51733	53218	1344	250	307	325	281	314	293	13.4512	19.5065	19.0239	15.4217	19.6558	16.6213	17.3272	17.2329
ASIC001089	AS2_scf7180000690474	+	420	1836	789	328	229	245	424	236	341	30.0619	24.7856	24.4289	39.6381	25.1649	32.9514	26.4255	32.5848
ASIC001090	AS2_scf7180000690474	+	14391	16071	663	0	0	0	0	0	0	0	0	0	0	0	0	0	0
ASIC001091	AS2_scf7180000690474	-	26618	28335	762	0	0	0	0	0	0	0	0	0	0	0	0	0	0
ASIC001092	AS2_scf7180000690474	+	28476	28652	177	0	0	0	0	0	1	0	0	0	0	0	0.430748	0	0.143583
ASIC001098	AS2_scf7180000690493	-	172	636	330	7	3	3	1	4	0	1.53392	0.776333	0.715192	0.223517	1.01978	0	1.00848	0.414432
ASIC001102	AS2_scf7180000690521	+	17237	17668	432	298	252	189	352	309	409	49.883	49.8147	34.4186	60.1011	60.1776	72.1832	44.7054	64.154
ASIC001114	AS2_scf7180000690580	+	112	441	330	0	0	0	2	0	0	0	0	0	0.447033	0	0	0	0.149011
ASIC001115	AS2_scf7180000690580	-	3470	3844	375	0	1	0	0	0	0	0	0.227724	0	0	0	0	0.0759081	0
ASIC001120	AS2_scf7180000690597	+	27	188	162	0	0	0	0	0	0	0	0	0	0	0	0	0	0
ASIC001130	AS2_scf7180000690632	+	2128	2445	318	0	2	0	1	1	4	0	0.537085	0	0.231951	0.264565	0.959024	0.179028	0.48518
ASIC001135	AS2_scf7180000690647	+	17537	17936	351	0	0	0	0	0	0	0	0	0	0	0	0	0	0
ASIC001141	AS2_scf7180000690675	-	190240	190878	639	0	0	0	0	0	0	0	0	0	0	0	0	0	0
ASIC001142	AS2_scf7180000690675	+	194793	195086	294	0	0	0	0	0	0	0	0	0	0	0	0	0	0
ASIC001144	AS2_scf7180000690675	-	79740	80054	315	0	0	0	0	0	3	0	0	0	0	0	0.726118	0	0.242039
ASIC001145	AS2_scf7180000690675	-	101577	101786	210	289	102	102	336	191	292	99.5172	41.4783	38.2117	118.017	76.5198	106.013	59.7357	100.183
ASIC001146	AS2_scf7180000690675	-	118611	119963	1353	0	0	0	0	0	0	0	0	0	0	0	0	0	0
ASIC001147	AS2_scf7180000690675	-	136412	136858	447	0	0	0	0	0	0	0	0	0	0	0	0	0	0
ASIC001148	AS2_scf7180000690675	-	150913	151182	270	0	0	0	0	0	0	0	0	0	0	0	0	0	0
ASIC001149	AS2_scf7180000690675	+	155444	156169	483	0	0	0	0	0	0	0	0	0	0	0	0	0	0
ASIC001150	AS2_scf7180000690675	+	168535	169539	1005	2	5	1	2	6	8	0.143908	0.424859	0.0782797	0.146787	0.502279	0.606905	0.215682	0.418657
ASIC001166	AS2_scf7180000690729	-	95670	95958	252	0	1	0	0	0	0	0	0.338875	0	0	0	0	0.112958	0
ASIC001177	AS2_scf7180000690756	+	475	1938	1464	0	2	0	1	0	0	0	0.116662	0	0.0503829	0	0	0.0388873	0.0167943
ASIC001183	AS2_scf7180000690781	-	1751	4187	1287	0	3	1	2	2	1	0	0.19906	0.0611275	0.114624	0.130741	0.0592404	0.086729	0.101535
ASIC001184	AS2_scf7180000690781	+	75476	75700	225	0	0	0	0	0	0	0	0	0	0	0	0	0	0
ASIC001185	AS2_scf7180000690781	-	86978	94814	582	309	176	231	411	266	405	38.3933	25.8244	31.2251	52.0886	38.452	53.0553	31.8143	47.8653
ASIC001186	AS2_scf7180000690781	-	97753	97950	198	0	0	0	0	0	0	0	0	0	0	0	0	0	0
ASIC001187	AS2_scf7180000690781	-	106322	106636	315	303	159	205	412	269	378	69.5588	43.1049	51.1986	96.474	71.8458	91.4909	54.6208	86.6036
ASIC001188	AS2_scf7180000690781	+	122295	122633	339	0	0	0	0	0	0	0	0	0	0	0	0	0	0
ASIC001189	AS2_scf7180000690781	+	148144	148302	159	0	1	0	0	0	0	0	0.537085	0	0	0	0	0.179028	0
ASIC001190	AS2_scf7180000690781	-	165891	167072	894	84	272	164	221	279	256	6.79456	25.982	14.4318	18.2339	26.2559	21.8323	15.7361	22.1073
ASIC001191	AS2_scf7180000690781	+	172079	173666	1047	4	9	8	0	1	2	0.27627	0.734068	0.601116	0	0.080355	0.14564	0.537151	0.0753316
ASIC001192	AS2_scf7180000690781	+	174272	175174	819	2	1	1	5	2	0	0.17659	0.104269	0.0960575	0.450308	0.20545	0	0.125639	0.218586
ASIC001193	AS2_scf7180000690781	+	180041	181090	1050	0	0	0	0	1	0	0	0	0	0	0.0801255	0	0	0.0267085
ASIC001194	AS2_scf7180000690781	+	5579	6989	993	3	3	7	13	29	72	0.21847	0.257996	0.55458	0.965646	2.45702	5.52815	0.343682	2.98361
ASIC001195	AS2_scf7180000690781	+	181944	183031	1011	0	0	0	1	0	0	0	0	0	0.072958	0	0	0	0.0243193
ASIC001196	AS2_scf7180000690781	-	191544	193382	1311	0	2	1	1	0	0	0	0.130277	0.0600084	0.0562628	0	0	0.0634285	0.0187543
ASIC001197	AS2_scf7180000690781	+	193770	195560	1791	0	0	3	0	1	0	0	0	0.131777	0	0.0469747	0	0.0439258	0.0156582
ASIC001198	AS2_scf7180000690781	+	199219	199452	234	1	0	0	0	0	0	0.309032	0	0	0	0	0	0.103011	0
ASIC001199	AS2_scf7180000690781	+	199707	200145	267	38	47	53	39	42	43	10.2918	15.0324	15.6164	10.774	13.2342	12.2787	13.6468	12.0956
ASIC001200	AS2_scf7180000690781	+	202680	203659	918	0	0	0	0	0	0	0	0	0	0	0	0	0	0
ASIC001201	AS2_scf7180000690781	-	205173	210124	2892	315	260	306	413	352	451	7.87648	7.67742	8.32412	10.5336	10.2401	11.8898	7.95934	10.8878
ASIC001202	AS2_scf7180000690781	+	7510	23440	12312	33	79	73	32	53	41	0.193823	0.547948	0.466455	0.19171	0.362166	0.253894	0.402742	0.269256
ASIC001203	AS2_scf7180000690781	-	23594	28545	2355	117	64	71	26	26	38	3.59265	2.32076	2.37182	0.814341	0.928843	1.23024	2.76174	0.991141
ASIC001204	AS2_scf7180000690781	+	29001	30411	1206	2803	3838	4629	3426	4270	4504	168.072	271.768	301.964	209.539	297.879	284.739	247.268	264.052
ASIC001205	AS2_scf7180000690781	-	31594	33489	1638	280	181	194	282	240	287	12.3613	9.43637	9.31758	12.6987	12.327	13.3587	10.3717	12.7948
ASIC001206	AS2_scf7180000690781	-	35027	36291	906	603	712	778	566	611	604	48.1292	67.1108	67.5564	46.08	56.7378	50.8283	60.9321	51.2154
ASIC001207	AS2_scf7180000690781	-	40691	40894	204	29	7	13	21	19	27	10.2799	2.93028	5.01335	7.59299	7.8358	10.0909	6.0745	8.50657
ASIC001211	AS2_scf7180000690804	+	35227	35789	165	0	0	0	0	0	0	0	0	0	0	0	0	0	0
ASIC001246	AS2_scf7180000690932	+	970	2360	1161	883	561	654	806	822	892	54.9982	41.264	44.316	51.2067	59.5661	58.5773	46.8594	56.45
ASIC001247	AS2_scf7180000690932	+	10842	13704	2409	6	1	0	1	1	0	0.180108	0.035449	0	0.0306187	0.0349239	0	0.0718525	0.0218475
ASIC001249	AS2_scf7180000690933	+	43	1099	567	409	287	405	22	25	23	52.1627	43.2254	56.1936	2.86196	3.70951	3.09273	50.5272	3.2214
ASIC001253	AS2_scf7180000690941	+	27	299	273	0	0	0	0	0	0	0	0	0	0	0	0	0	0
ASIC001256	AS2_scf7180000690943	-	790	1065	276	0	0	0	0	0	0	0	0	0	0	0	0	0	0
ASIC001260	AS2_scf7180000690975	+	28	294	267	283	108	166	233	268	334	76.647	34.5424	48.9116	64.3678	84.4468	95.3744	53.367	81.3963
ASIC001275	AS2_scf7180000691050	-	10515	12140	1626	198	158	205	167	141	156	8.80571	8.29807	9.91856	7.57565	7.29556	7.31477	9.00744	7.39532
ASIC001276	AS2_scf7180000691050	-	13525	14751	1227	80	32	16	41	20	21	4.71482	2.22713	1.02587	2.46469	1.37134	1.30488	2.65594	1.71364
ASIC001291	AS2_scf7180000691115	-	17628	18605	978	1	0	0	0	0	0	0.0739402	0	0	0	0	0	0.0246467	0
ASIC001324	AS2_scf7180000691261	+	523	768	246	0	0	0	0	0	0	0	0	0	0	0	0	0	0
ASIC001340	AS2_scf7180000691375	+	3345	5769	414	4	16	15	9	7	18	0.698682	3.30035	2.8504	1.60349	1.42252	3.31489	2.28314	2.11363
ASIC001346	AS2_scf7180000691397	+	12966	16370	3129	119	34	41	173	60	80	2.75018	0.927927	1.03085	4.07816	1.61326	1.94931	1.56965	2.54691
ASIC001347	AS2_scf7180000691397	+	78739	80890	1968	12	6	13	16	44	62	0.440936	0.260355	0.519677	0.599679	1.88099	2.40195	0.40699	1.62754
ASIC001348	AS2_scf7180000691397	-	81658	82612	669	0	2	1	0	0	0	0	0.255296	0.117595	0	0	0	0.124297	0
ASIC001349	AS2_scf7180000691397	+	85876	87072	1197	2	0	6	7	5	15	0.120825	0	0.394341	0.431348	0.351427	0.955419	0.171722	0.579398
ASIC001350	AS2_scf7180000691397	-	87870	98423	8013	146	103	78	81	76	73	1.31758	1.0977	0.765799	0.745613	0.797955	0.694583	1.06036	0.74605
ASIC001351	AS2_scf7180000691397	+	99687	100383	642	320	318	317	485	538	578	36.0441	42.2992	38.8454	55.7225	70.5029	68.6419	39.0629	64.9558
ASIC001352	AS2_scf7180000691397	-	104685	105596	912	15	8	7	20	17	14	1.18937	0.749093	0.603835	1.61755	1.56824	1.17039	0.847432	1.45206
ASIC001353	AS2_scf7180000691397	-	119424	120458	924	1	0	0	2	1	0	0.0782614	0	0	0.159655	0.0910517	0	0.0260871	0.0835688
ASIC001354	AS2_scf7180000691397	-	136969	137638	480	0	2	0	0	1	1	0	0.355819	0	0	0.175274	0.158838	0.118606	0.111371
ASIC001355	AS2_scf7180000691397	+	144306	146440	1968	1680	695	592	1789	917	1419	61.7311	30.1578	23.6653	67.0516	39.2016	54.9736	38.5181	53.7423
ASIC001356	AS2_scf7180000691397	+	152645	152797	153	5	0	2	1	1	0	2.36319	0	1.02838	0.482095	0.549881	0	1.13052	0.343992
ASIC001357	AS2_scf7180000691397	+	27125	28421	882	2	3	4	1	3	1	0.163976	0.290465	0.356785	0.0836287	0.286162	0.0864426	0.270409	0.152078
ASIC001358	AS2_scf7180000691397	+	154617	156350	969	2795	3330	4030	1048	985	1268	208.582	293.468	327.187	79.774	85.5209	99.7682	276.413	88.3544
ASIC001359	AS2_scf7180000691397	-	157849	159432	1443	1149	955	1078	976	979	1050	57.5802	56.5168	58.7716	49.8893	57.079	55.4778	57.6229	54.1487
ASIC001360	AS2_scf7180000691397	+	161555	163283	1659	695	582	662	736	782	763	30.2941	29.9583	31.3926	32.7232	39.657	35.0651	30.5483	35.8151
ASIC001361	AS2_scf7180000691397	-	34547	35634	960	19	80	97	43	61	64	1.43121	7.11638	7.94906	3.30386	5.34587	5.08283	5.49888	4.57752
ASIC001362	AS2_scf7180000691397	-	40983	41228	246	14	20	32	19	14	20	4.11541	6.94281	10.2336	5.69695	4.78798	6.19857	7.09728	5.56117
ASIC001363	AS2_scf7180000691397	+	49037	49903	696	1	3	3	3	0	1	0.103899	0.368089	0.339099	0.317933	0	0.109544	0.270362	0.142492
ASIC001364	AS2_scf7180000691397	+	65448	67109	1227	632	753	857	636	647	698	37.2471	52.4072	54.9479	38.2328	44.3629	43.3718	48.2007	41.9892
ASIC001365	AS2_scf7180000691397	+	67510	67894	327	23	24	30	38	47	30	5.08627	6.26764	7.21753	8.57156	12.0923	6.99472	6.19048	9.21953
ASIC001366	AS2_scf7180000691397	+	70291	72157	1800	3349	2012	2382	1138	1002	1088	134.543	95.4544	104.108	46.633	46.8333	46.0843	111.369	46.5169
ASIC001374	AS2_scf7180000691413	-	972	1941	894	1	0	0	1	0	0	0.0808877	0	0	0.0825061	0	0	0.0269626	0.027502
ASIC001375	AS2_scf7180000691413	-	7087	7759	357	0	2	0	1	0	0	0	0.478412	0	0.206612	0	0	0.159471	0.0688707
ASIC001377	AS2_scf7180000691413	+	14886	16259	381	0	0	0	0	0	0	0	0	0	0	0	0	0	0
ASIC001379	AS2_scf7180000691425	+	1714	2762	819	359	389	391	323	281	320	31.6979	40.5608	37.5585	29.0899	28.8657	29.7895	36.6057	29.2484
ASIC001380	AS2_scf7180000691425	-	4463	12150	6075	1326	1019	1123	1161	915	1112	15.784	14.3241	14.5428	14.0964	12.6717	13.9558	14.8836	13.5747
ASIC001381	AS2_scf7180000691425	+	17040	17399	264	1954	2467	2864	1971	2496	2515	535.23	798.005	853.462	550.689	795.427	726.324	728.899	690.814
ASIC001382	AS2_scf7180000691425	-	18029	34818	3546	1315	1064	1209	1219	1098	1187	26.8168	25.6238	26.8227	25.3565	26.0509	25.5216	26.4211	25.643
ASIC001384	AS2_scf7180000691431	-	6868	7590	723	0	0	0	0	0	0	0	0	0	0	0	0	0	0
ASIC001385	AS2_scf7180000691431	-	9179	10015	837	0	0	0	0	0	2	0	0	0	0	0	0.18218	0	0.0607267
ASIC001386	AS2_scf7180000691431	-	12340	12660	321	0	0	0	0	0	0	0	0	0	0	0	0	0	0
ASIC001398	AS2_scf7180000691480	+	567	794	228	0	0	2	0	0	0	0	0	0.690097	0	0	0	0.230032	0
ASIC001402	AS2_scf7180000691488	-	9404	9724	321	0	1	0	0	0	0	0	0.266033	0	0	0	0	0.0886777	0
ASIC001410	AS2_scf7180000691519	+	20981	21190	210	1	0	0	0	0	0	0.34435	0	0	0	0	0	0.114783	0
ASIC001411	AS2_scf7180000691519	-	24451	24663	165	0	0	0	0	0	0	0	0	0	0	0	0	0	0
ASIC001412	AS2_scf7180000691519	+	29476	29682	207	0	0	0	0	0	0	0	0	0	0	0	0	0	0
ASIC001413	AS2_scf7180000691519	+	32755	33745	726	1	0	0	0	0	0	0.0996055	0	0	0	0	0	0.0332018	0
ASIC001414	AS2_scf7180000691519	+	39219	63995	1452	15	5	6	10	13	10	0.747041	0.294065	0.325087	0.507992	0.753246	0.525085	0.455398	0.595441
ASIC001417	AS2_scf7180000691521	-	67	27315	5703	574	140	86	553	144	111	7.27827	2.09636	1.18634	7.1523	2.12432	1.48394	3.52032	3.58685
ASIC001421	AS2_scf7180000691526	-	5287	8476	1434	926	615	698	839	781	833	46.6962	36.6241	38.2932	43.1555	45.8207	44.2886	40.5378	44.4216
ASIC001426	AS2_scf7180000691535	+	13399	13599	201	38	43	44	37	53	58	13.6712	18.2689	17.2215	13.5778	22.184	22.0003	16.3872	19.254
ASIC001427	AS2_scf7180000691535	-	27118	28140	1023	2	0	0	0	0	1	0.141375	0	0	0	0	0.0745283	0.0471252	0.0248428
ASIC001428	AS2_scf7180000691535	-	35940	36599	660	0	0	0	0	1	0	0	0	0	0	0.127472	0	0	0.0424908
ASIC001429	AS2_scf7180000691535	+	50409	50634	171	34	13	18	44	34	44	14.3781	6.49214	8.28117	18.9793	16.7279	19.6179	9.71715	18.4417
ASIC001430	AS2_scf7180000691535	-	59391	59618	228	0	0	0	0	0	0	0	0	0	0	0	0	0	0
ASIC001437	AS2_scf7180000691554	+	120	569	450	171	126	166	122	120	133	27.4792	23.911	29.0209	19.9973	22.4351	22.5339	26.8037	21.6554
ASIC001438	AS2_scf7180000691554	+	53675	53940	234	0	0	0	0	0	0	0	0	0	0	0	0	0	0
ASIC001439	AS2_scf7180000691554	+	56529	56810	282	0	0	0	0	0	0	0	0	0	0	0	0	0	0
ASIC001440	AS2_scf7180000691554	-	60927	62440	312	0	0	0	0	0	0	0	0	0	0	0	0	0	0
ASIC001441	AS2_scf7180000691554	+	63212	64132	921	0	1	0	0	0	0	0	0.0927216	0	0	0	0	0.0309072	0
ASIC001442	AS2_scf7180000691554	-	71229	73652	1293	0	0	0	0	0	0	0	0	0	0	0	0	0	0
ASIC001443	AS2_scf7180000691554	-	74789	74989	201	0	0	0	0	0	0	0	0	0	0	0	0	0	0
ASIC001444	AS2_scf7180000691554	-	76307	76516	210	0	0	0	0	0	0	0	0	0	0	0	0	0	0
ASIC001445	AS2_scf7180000691554	+	78923	82114	2127	0	1	0	1	0	0	0	0.0401488	0	0.0346782	0	0	0.0133829	0.0115594
ASIC001446	AS2_scf7180000691554	-	88744	91979	2478	1	0	1	3	3	19	0.0291822	0	0.0317478	0.0892984	0.101854	0.584587	0.02031	0.25858
ASIC001447	AS2_scf7180000691554	-	92000	93388	1323	0	0	0	0	1	9	0	0	0	0	0.0635916	0.518656	0	0.194082
ASIC001448	AS2_scf7180000691554	-	20928	21104	177	0	0	1	0	0	0	0	0	0.444469	0	0	0	0.148156	0
ASIC001449	AS2_scf7180000691554	+	93452	93658	207	0	0	0	0	0	0	0	0	0	0	0	0	0	0
ASIC001450	AS2_scf7180000691554	+	100386	101401	861	0	0	0	0	0	0	0	0	0	0	0	0	0	0
ASIC001451	AS2_scf7180000691554	+	105847	106731	885	0	0	0	0	0	0	0	0	0	0	0	0	0	0
ASIC001453	AS2_scf7180000691554	-	25509	26044	459	0	0	0	0	0	0	0	0	0	0	0	0	0	0
ASIC001454	AS2_scf7180000691554	-	26832	27379	480	0	0	1	0	0	1	0	0	0.163898	0	0	0.158838	0.0546327	0.0529461
ASIC001455	AS2_scf7180000691554	-	31047	32316	1128	199	210	229	235	214	233	12.7574	15.8983	15.9713	15.3668	15.9612	15.7487	14.8757	15.6922
ASIC001456	AS2_scf7180000691554	-	33605	34988	1302	9414	17517	19981	9846	11657	11483	522.857	1148.92	1207.32	557.792	753.244	672.421	959.698	661.152
ASIC001457	AS2_scf7180000691554	-	38705	45377	4134	161	156	177	234	177	197	2.81628	3.22251	3.36836	4.17512	3.60216	3.63323	3.13571	3.8035
ASIC001467	AS2_scf7180000691602	-	20085	20456	372	0	1	0	1	0	0	0	0.229561	0	0.198281	0	0	0.0765202	0.0660936
ASIC001468	AS2_scf7180000691602	-	21049	22042	396	0	1	0	0	0	0	0	0.215648	0	0	0	0	0.0718826	0
ASIC001469	AS2_scf7180000691602	-	26650	26853	204	0	0	0	0	0	0	0	0	0	0	0	0	0	0
ASIC001470	AS2_scf7180000691602	-	34520	39362	1314	0	0	0	0	0	0	0	0	0	0	0	0	0	0
ASIC001471	AS2_scf7180000691602	-	40764	41355	333	0	0	0	0	0	0	0	0	0	0	0	0	0	0
ASIC001472	AS2_scf7180000691602	-	51220	51534	315	2	5	8	0	2	0	0.459134	1.3555	1.998	0	0.53417	0	1.27088	0.178057
ASIC001486	AS2_scf7180000691649	-	8921	9215	228	0	0	0	1	0	0	0	0	0	0.323511	0	0	0	0.107837
ASIC001487	AS2_scf7180000691649	+	37742	40171	2430	1519	230	151	1568	452	605	45.2034	8.0828	4.88861	47.5952	15.6492	18.9822	19.3916	27.4089
ASIC001488	AS2_scf7180000691649	+	40290	40619	330	187	32	37	225	74	138	40.9777	8.28088	8.8207	50.2912	18.8659	31.8832	19.3598	33.6801
ASIC001504	AS2_scf7180000691726	+	338	589	252	0	0	0	0	0	0	0	0	0	0	0	0	0	0
ASIC001508	AS2_scf7180000691739	-	14837	15545	567	0	0	0	0	0	0	0	0	0	0	0	0	0	0
ASIC001509	AS2_scf7180000691739	-	149266	155055	2037	105	100	103	115	120	116	3.7275	4.19227	3.97797	4.16419	4.95621	4.34174	3.96591	4.48738
ASIC001510	AS2_scf7180000691739	-	184186	184826	162	0	0	0	0	0	0	0	0	0	0	0	0	0	0
ASIC001511	AS2_scf7180000691739	-	235000	235335	336	0	0	0	0	0	0	0	0	0	0	0	0	0	0
ASIC001512	AS2_scf7180000691739	+	238536	239783	1248	18	106	42	38	61	18	1.04298	7.25324	2.64758	2.24591	4.11221	1.09965	3.64793	2.48592
ASIC001513	AS2_scf7180000691739	-	20621	21249	144	0	0	0	0	0	0	0	0	0	0	0	0	0	0
ASIC001514	AS2_scf7180000691739	+	37556	37759	204	1	1	4	0	1	2	0.354478	0.418611	1.54257	0	0.41241	0.747475	0.771886	0.386628
ASIC001515	AS2_scf7180000691739	+	37852	38655	804	8	6	4	11	12	11	0.719538	0.637288	0.391398	1.00916	1.2557	1.04312	0.582741	1.10266
ASIC001516	AS2_scf7180000691739	+	78347	80006	1512	144	66	100	38	42	40	6.88701	3.72763	5.20311	1.85377	2.33699	2.01699	5.27258	2.06925
ASIC001517	AS2_scf7180000691739	-	80056	86744	1689	776	1089	1385	868	991	1037	33.224	55.0603	64.5112	37.9065	49.3633	46.8108	50.9318	44.6935
ASIC001518	AS2_scf7180000691739	-	101997	104972	1653	1325	708	801	1253	846	1183	57.9646	36.5764	38.1219	55.9116	43.0583	54.5643	44.221	51.1781
ASIC001519	AS2_scf7180000691739	-	110404	110714	261	0	1	1	0	1	0	0	0.32719	0.301422	0	0.322344	0	0.209537	0.107448
ASIC001522	AS2_scf7180000691741	-	7238	7964	312	11	1	4	15	6	8	2.54952	0.273707	1.0086	3.54618	1.61792	1.95493	1.27728	2.37301
ASIC001523	AS2_scf7180000691741	-	15773	16026	159	0	0	0	0	0	0	0	0	0	0	0	0	0	0
ASIC001532	AS2_scf7180000691765	-	10165	10757	438	2	0	0	1	0	0	0.330199	0	0	0.168403	0	0	0.110066	0.0561343
ASIC001541	AS2_scf7180000691793	+	7151	8260	780	1174	762	854	2137	1573	2043	108.841	83.4259	86.1347	202.085	169.666	199.696	92.8006	190.482
ASIC001554	AS2_scf7180000691858	+	173	340	168	0	0	0	0	0	1	0	0	0	0	0	0.453824	0	0.151275
ASIC001562	AS2_scf7180000691900	+	2031	2748	648	570	599	657	545	557	546	63.6092	78.9391	79.7637	62.0362	72.3169	64.2413	74.104	66.1981
ASIC001563	AS2_scf7180000691900	-	5442	5802	279	404	189	206	489	405	411	104.712	57.8493	58.0869	129.279	122.127	112.314	73.5494	121.24
ASIC001564	AS2_scf7180000691900	+	6380	6804	237	71	40	44	91	55	86	21.6636	14.4129	14.6056	28.3215	19.5242	27.666	16.894	25.1706
ASIC001565	AS2_scf7180000691900	-	9355	9564	210	3	0	0	1	0	0	1.03305	0	0	0.35124	0	0	0.34435	0.11708
ASIC001566	AS2_scf7180000691900	-	13819	13983	165	0	0	0	1	0	1	0	0	0	0.447033	0	0.462075	0	0.303036
ASIC001569	AS2_scf7180000691904	-	23942	25423	1386	144	157	166	197	129	140	7.5131	9.67335	9.42237	10.484	7.83044	7.70125	8.8696	8.6719
ASIC001570	AS2_scf7180000691904	-	70819	71708	801	170	119	163	168	155	163	15.3474	12.6869	16.0092	15.4704	16.2802	15.515	14.6812	15.7552
ASIC001571	AS2_scf7180000691904	-	72766	73375	540	69	30	54	52	54	50	9.24007	4.74425	7.86711	7.10286	8.41317	7.05948	7.28381	7.52517
ASIC001572	AS2_scf7180000691904	-	73387	75377	1695	249	193	198	223	194	192	10.6231	9.72362	9.1899	9.70418	9.62924	8.63631	9.84552	9.32324
ASIC001573	AS2_scf7180000691904	+	76231	78351	1836	167	145	143	129	118	142	6.57754	6.74428	6.12743	5.18252	5.40716	5.89674	6.48309	5.49547
ASIC001574	AS2_scf7180000691904	+	80060	80392	285	0	0	2	0	0	0	0	0	0.552078	0	0	0	0.184026	0
ASIC001575	AS2_scf7180000691904	-	86982	87289	282	0	0	0	0	0	0	0	0	0	0	0	0	0	0
ASIC001576	AS2_scf7180000691904	+	92914	94189	1191	6	4	3	5	8	6	0.3643	0.286806	0.198164	0.309658	0.565117	0.384093	0.28309	0.419622
ASIC001577	AS2_scf7180000691904	+	111542	113644	354	22	23	16	31	21	29	4.49406	5.54837	3.55575	6.45925	4.99087	6.24585	4.53273	5.89865
ASIC001578	AS2_scf7180000691904	-	114396	114659	264	0	0	0	0	0	0	0	0	0	0	0	0	0	0
ASIC001579	AS2_scf7180000691904	-	120074	120807	393	0	0	0	0	0	0	0	0	0	0	0	0	0	0
ASIC001580	AS2_scf7180000691904	+	35245	43762	2472	3131	2365	2249	5834	5244	5588	91.5913	81.7002	71.5741	174.077	178.474	172.347	81.6219	174.966
ASIC001582	AS2_scf7180000691904	-	46440	46904	465	46	52	60	72	64	45	7.1536	9.54973	10.1511	11.421	11.5794	7.3783	8.95148	10.1262
ASIC001583	AS2_scf7180000691904	-	47671	49819	1257	8465	5881	7056	6653	7044	7240	486.98	399.536	441.609	390.397	471.459	439.137	442.709	433.664
ASIC001584	AS2_scf7180000691904	+	52251	52802	552	94	89	127	97	94	92	12.3143	13.7687	18.1	12.9615	14.3268	12.7071	14.7277	13.3318
ASIC001585	AS2_scf7180000691904	+	52837	53923	876	376	335	351	313	356	327	31.0387	32.6574	31.5223	26.3551	34.1905	28.4603	31.7395	29.6686
ASIC001586	AS2_scf7180000691904	-	54448	58102	1968	409	566	828	469	918	634	15.0286	24.5602	33.0994	17.5781	39.2444	24.5618	24.2294	27.1281
ASIC001587	AS2_scf7180000691904	-	63375	65545	1674	3153	2256	2533	1515	1409	1467	136.203	115.086	119.041	66.7546	70.8134	66.8146	123.443	68.1275
ASIC001593	AS2_scf7180000691937	+	254	701	378	0	0	0	0	0	0	0	0	0	0	0	0	0	0
ASIC001597	AS2_scf7180000691947	+	157	815	528	1	0	0	1	1	0	0.136958	0	0	0.139698	0.15934	0	0.0456525	0.0996794
ASIC001617	AS2_scf7180000692052	+	715	1908	1050	2	6	4	4	1	1	0.13774	0.48798	0.299699	0.280992	0.0801255	0.0726118	0.308473	0.144577
ASIC001633	AS2_scf7180000692126	-	4150	7305	1158	783	289	219	1075	457	597	48.896	21.3123	14.8782	68.4737	33.2022	39.3063	28.3621	46.9941
ASIC001634	AS2_scf7180000692126	-	9062	11062	609	3	0	0	0	1	0	0.356224	0	0	0	0.138147	0	0.118741	0.0460491
ASIC001636	AS2_scf7180000692138	-	48	230	183	0	0	0	0	0	0	0	0	0	0	0	0	0	0
ASIC001647	AS2_scf7180000692204	+	5697	8064	897	23	3	3	21	3	8	1.85419	0.285607	0.263114	1.72683	0.281377	0.679977	0.800972	0.896063
ASIC001662	AS2_scf7180000692302	-	3690	3884	195	38	15	9	26	24	10	14.0919	6.56897	3.63097	9.83473	10.3547	3.90987	8.09727	8.03309
ASIC001663	AS2_scf7180000692302	-	3914	4078	165	4	4	6	10	2	6	1.75306	2.07022	2.86077	4.47033	1.01978	2.77245	2.22801	2.75419
ASIC001664	AS2_scf7180000692302	-	4125	21937	885	176	70	71	192	107	122	14.381	6.75453	6.31146	16.0023	10.1719	10.5103	9.149	12.2281
ASIC001680	AS2_scf7180000692377	+	77	421	276	0	0	0	0	0	0	0	0	0	0	0	0	0	0
ASIC001695	AS2_scf7180000692432	+	28	686	522	115	55	73	117	88	135	15.9311	8.99772	11.0019	16.5325	14.1831	19.7179	11.9769	16.8112
ASIC001710	AS2_scf7180000692471	-	769	24161	1989	527	384	463	486	420	528	19.16	16.4868	18.3131	18.0229	17.7654	20.2393	17.9866	18.6759
ASIC001711	AS2_scf7180000692471	+	38287	38937	414	1	0	0	1	0	0	0.17467	0	0	0.178165	0	0	0.0582235	0.0593885
ASIC001712	AS2_scf7180000692471	-	54023	54175	153	0	0	0	0	0	0	0	0	0	0	0	0	0	0
ASIC001713	AS2_scf7180000692471	-	57733	58124	309	0	0	0	0	1	0	0	0	0	0	0.272271	0	0	0.090757
ASIC001714	AS2_scf7180000692471	-	58737	59236	303	2	0	2	8	0	4	0.477317	0	0.519281	1.94747	0	1.0065	0.332199	0.984657
ASIC001715	AS2_scf7180000692471	-	59596	59757	162	0	0	0	0	0	0	0	0	0	0	0	0	0	0
ASIC001722	AS2_scf7180000692521	+	14582	14819	156	0	0	0	0	0	0	0	0	0	0	0	0	0	0
ASIC001736	AS2_scf7180000692630	-	6382	7197	537	67	22	31	76	45	54	9.02236	3.49856	4.54153	10.4391	7.05014	7.66683	5.68748	8.38536
ASIC001737	AS2_scf7180000692630	+	14118	14500	306	0	0	0	0	0	1	0	0	0	0	0	0.249158	0	0.0830527
ASIC001738	AS2_scf7180000692630	+	22546	34142	4128	167	179	198	177	216	187	2.92548	3.703	3.77347	3.1627	4.40224	3.45381	3.46731	3.67292
ASIC001767	AS2_scf7180000692768	+	30	1041	855	112	148	168	137	137	136	9.47265	14.7821	15.4582	11.8189	13.4808	12.1274	13.2376	12.4757
ASIC001786	AS2_scf7180000692841	-	12429	14096	1146	32	28	26	38	34	36	2.01923	2.08648	1.78486	2.44581	2.49605	2.39505	1.96352	2.44564
ASIC001787	AS2_scf7180000692841	+	15592	17644	1938	888	720	781	896	737	858	33.1344	31.7263	31.7039	34.1019	31.9944	33.7544	32.1882	33.2835
ASIC001788	AS2_scf7180000692841	-	23333	41712	4050	2308	1540	1519	3665	2672	2997	41.2098	32.4718	29.5065	66.7487	55.5062	56.4194	34.396	59.5581
ASIC001795	AS2_scf7180000692880	+	12	299	288	0	0	0	0	0	0	0	0	0	0	0	0	0	0
ASIC001805	AS2_scf7180000692931	+	3053	3382	330	0	0	0	0	0	0	0	0	0	0	0	0	0	0
ASIC001817	AS2_scf7180000692966	-	10691	11011	321	0	0	0	0	0	0	0	0	0	0	0	0	0	0
ASIC001836	AS2_scf7180000693062	+	23819	25000	1110	5	6	5	6	4	12	0.325737	0.461603	0.354374	0.398705	0.303177	0.824242	0.380571	0.508708
ASIC001838	AS2_scf7180000693062	+	35525	37856	549	0	0	0	0	0	0	0	0	0	0	0	0	0	0
ASIC001839	AS2_scf7180000693062	-	43532	44981	1074	295	260	293	212	220	209	19.8627	20.6733	21.4624	14.5598	17.2337	14.8367	20.6661	15.5434
ASIC001840	AS2_scf7180000693062	-	46780	50265	3486	698	497	501	555	502	599	14.4793	12.175	11.3064	11.7433	12.1154	13.1007	12.6536	12.3198
ASIC001841	AS2_scf7180000693062	+	51912	53008	954	191	217	231	202	168	190	14.4779	19.4246	19.0493	15.6181	14.8157	15.1845	17.6506	15.2061
ASIC001842	AS2_scf7180000693062	-	53181	53393	213	19	11	17	13	10	13	6.45051	4.41015	6.27891	4.50181	3.94985	4.65329	5.71319	4.36832
ASIC001843	AS2_scf7180000693062	+	59488	73628	1308	1432	449	603	1239	824	1223	79.169	29.3143	36.2681	69.8695	53.0004	71.2878	48.2504	64.7192
ASIC001844	AS2_scf7180000693062	-	75294	76306	861	99	84	78	83	75	77	8.3148	8.33137	7.127	7.11048	7.32855	6.81843	7.92439	7.08582
ASIC001853	AS2_scf7180000693080	+	3335	3751	351	436	625	604	264	280	291	89.8254	152.059	135.377	55.478	67.1136	63.2095	125.754	61.9337
ASIC001854	AS2_scf7180000693080	-	8963	13018	624	105	173	278	217	343	287	12.1681	23.6757	35.049	25.6507	46.2455	35.0666	23.6309	35.6543
ASIC001855	AS2_scf7180000693080	-	16820	16978	159	1	0	0	0	0	0	0.454802	0	0	0	0	0	0.151601	0
ASIC001856	AS2_scf7180000693080	-	17085	17515	264	24	36	44	36	65	60	6.57396	11.645	13.1118	10.0582	20.7143	17.3278	10.4436	16.0334
ASIC001857	AS2_scf7180000693080	+	23662	23961	300	0	1	0	0	0	0	0	0.284655	0	0	0	0	0.0948851	0
ASIC001864	AS2_scf7180000693103	-	28962	29126	165	0	0	0	0	0	0	0	0	0	0	0	0	0	0
ASIC001865	AS2_scf7180000693103	-	40283	40672	390	0	0	0	0	0	0	0	0	0	0	0	0	0	0
ASIC001871	AS2_scf7180000693124	+	100	347	174	10	7	10	2	1	2	4.15595	3.43549	4.52133	0.847822	0.483516	0.876349	4.03759	0.735896
ASIC001875	AS2_scf7180000693150	-	56141	57794	1527	7	4	3	12	14	12	0.331496	0.223698	0.15456	0.57965	0.771345	0.599154	0.236585	0.65005
ASIC001876	AS2_scf7180000693150	-	58307	58537	150	0	0	0	0	0	0	0	0	0	0	0	0	0	0
ASIC001877	AS2_scf7180000693150	-	62529	62738	210	0	0	0	0	0	0	0	0	0	0	0	0	0	0
ASIC001878	AS2_scf7180000693150	-	65722	65946	225	0	0	0	0	0	0	0	0	0	0	0	0	0	0
ASIC001879	AS2_scf7180000693150	+	73898	74149	252	0	0	0	0	0	0	0	0	0	0	0	0	0	0
ASIC001885	AS2_scf7180000693169	+	6212	6382	171	0	0	0	0	0	0	0	0	0	0	0	0	0	0
ASIC001886	AS2_scf7180000693169	-	26430	26672	243	0	0	0	0	0	0	0	0	0	0	0	0	0	0
ASIC001887	AS2_scf7180000693169	+	27004	27249	246	0	0	0	0	0	0	0	0	0	0	0	0	0	0
ASIC001888	AS2_scf7180000693169	+	33789	34025	237	0	0	0	0	0	0	0	0	0	0	0	0	0	0
ASIC001889	AS2_scf7180000693169	+	43783	44043	261	0	0	0	0	0	0	0	0	0	0	0	0	0	0
ASIC001890	AS2_scf7180000693169	-	51892	53723	438	7	35	34	8	27	21	1.1557	6.82393	6.10689	1.34722	5.1862	3.65546	4.6955	3.39629
ASIC001891	AS2_scf7180000693169	-	57180	58004	582	15	29	38	8	11	19	1.86375	4.25516	5.1366	1.01389	1.59012	2.48901	3.75184	1.69767
ASIC001892	AS2_scf7180000693169	+	58213	58374	162	2	18	19	6	0	5	0.89276	9.48851	9.22685	2.73187	0	2.35316	6.53604	1.69501
ASIC001894	AS2_scf7180000693172	-	27328	27579	252	0	0	0	0	0	0	0	0	0	0	0	0	0	0
ASIC001895	AS2_scf7180000693172	+	28939	29298	360	0	0	0	0	0	0	0	0	0	0	0	0	0	0
ASIC001896	AS2_scf7180000693172	-	45289	45567	279	1	0	0	0	0	0	0.259188	0	0	0	0	0	0.0863961	0
ASIC001897	AS2_scf7180000693172	+	50346	50885	255	0	0	0	2	0	0	0	0	0	0.578514	0	0	0	0.192838
ASIC001898	AS2_scf7180000693172	+	110864	115446	3369	8	3	0	20	4	0	0.171715	0.0760433	0	0.437878	0.0998893	0	0.0825862	0.179256
ASIC001914	AS2_scf7180000693251	+	135	663	444	0	0	0	0	0	1	0	0	0	0	0	0.171717	0	0.057239
ASIC001937	AS2_scf7180000693346	-	4617	6423	1623	1280	2065	2066	1706	2427	1810	57.031	108.653	100.144	77.5326	125.809	85.027	88.6095	96.1228
ASIC001938	AS2_scf7180000693346	-	7744	10403	2028	54	123	148	139	217	232	1.92551	5.17938	5.74128	5.05558	9.00226	8.72201	4.28206	7.59328
ASIC001939	AS2_scf7180000693346	-	19473	20376	645	1135	789	826	544	434	594	127.249	104.462	100.748	62.2104	56.6096	70.2139	110.82	63.0113
ASIC001956	AS2_scf7180000693437	-	24534	27794	657	401	406	454	395	402	475	44.1366	52.7717	54.3633	44.3461	51.4779	55.122	50.4239	50.3153
ASIC001967	AS2_scf7180000693473	+	19462	19629	168	0	0	0	0	1	0	0	0	0	0	0.500784	0	0	0.166928
ASIC001968	AS2_scf7180000693473	-	30949	39196	1182	70	81	131	101	96	117	4.28253	5.85205	8.71904	6.30272	6.83303	7.54684	6.28454	6.8942
ASIC001969	AS2_scf7180000693473	+	42664	43250	183	0	0	0	0	0	1	0	0	0	0	0	0.416625	0	0.138875
ASIC001970	AS2_scf7180000693473	+	47785	47997	213	0	0	0	0	0	0	0	0	0	0	0	0	0	0
ASIC001971	AS2_scf7180000693473	+	56803	57252	450	0	0	0	0	0	0	0	0	0	0	0	0	0	0
ASIC001983	AS2_scf7180000693523	+	63	967	816	51	30	46	69	53	60	4.5196	3.13958	4.43489	6.2371	5.46444	5.60606	4.03136	5.7692
ASIC002017	AS2_scf7180000693723	+	4476	5530	894	107	38	37	117	46	36	8.65498	3.62983	3.25596	9.65322	4.32893	3.07016	5.18026	5.6841
ASIC002018	AS2_scf7180000693723	+	7476	8192	444	10	3	3	6	8	2	1.62868	0.577004	0.531561	0.996763	1.51589	0.343434	0.912416	0.952028
ASIC002019	AS2_scf7180000693723	-	18087	20568	1083	75	65	52	36	36	53	5.00786	5.12537	3.77737	2.45187	2.79662	3.73116	4.63687	2.99322
ASIC002020	AS2_scf7180000693723	+	21379	23590	1707	4	7	8	17	11	19	0.169452	0.350191	0.368699	0.73458	0.542149	0.848627	0.296114	0.708452
ASIC002021	AS2_scf7180000693723	+	24243	26017	1500	6	45	37	15	28	17	0.289254	2.5619	1.94055	0.737605	1.57046	0.864081	1.59724	1.05738
ASIC002022	AS2_scf7180000693723	-	26443	32297	4878	191	145	149	173	170	198	2.83147	2.53844	2.40303	2.61594	2.93202	3.09471	2.59098	2.88089
ASIC002027	AS2_scf7180000693753	-	9127	9375	249	0	0	0	0	0	0	0	0	0	0	0	0	0	0
ASIC002028	AS2_scf7180000693753	-	11204	11518	270	0	0	0	0	0	0	0	0	0	0	0	0	0	0
ASIC002029	AS2_scf7180000693753	+	18551	19334	705	0	0	0	0	0	0	0	0	0	0	0	0	0	0
ASIC002030	AS2_scf7180000693753	+	20999	21783	705	0	3	0	2	0	1	0	0.36339	0	0.20925	0	0.108145	0.12113	0.105798
ASIC002031	AS2_scf7180000693753	-	28526	28943	360	0	0	0	0	0	0	0	0	0	0	0	0	0	0
ASIC002032	AS2_scf7180000693753	-	31518	31835	318	0	0	0	0	0	0	0	0	0	0	0	0	0	0
ASIC002033	AS2_scf7180000693753	-	36009	36365	357	0	0	0	0	0	1	0	0	0	0	0	0.213564	0	0.0711881
ASIC002035	AS2_scf7180000693754	+	96	512	417	0	0	0	0	0	0	0	0	0	0	0	0	0	0
ASIC002040	AS2_scf7180000693767	+	10459	19031	4011	1272	659	688	926	632	778	22.9326	14.0305	13.4943	17.0287	13.2564	14.7885	16.8192	15.0245
ASIC002041	AS2_scf7180000693767	+	42739	43823	657	2	1	2	0	0	0	0.220133	0.12998	0.239486	0	0	0	0.196533	0
ASIC002045	AS2_scf7180000693783	+	52	300	249	0	0	0	0	0	0	0	0	0	0	0	0	0	0
ASIC002046	AS2_scf7180000693783	-	4064	4312	249	0	0	0	0	0	0	0	0	0	0	0	0	0	0
ASIC002047	AS2_scf7180000693783	-	6297	6494	198	0	0	0	0	0	0	0	0	0	0	0	0	0	0
ASIC002050	AS2_scf7180000693786	+	27918	31752	3600	1047	939	993	1074	948	1035	21.0312	22.2743	21.7001	22.0052	22.1547	21.9197	21.6685	22.0265
ASIC002054	AS2_scf7180000693808	+	20260	20607	348	0	0	0	1	0	0	0	0	0	0.211955	0	0	0	0.0706518
ASIC002055	AS2_scf7180000693808	+	21149	28259	1311	926	1005	1029	1078	1146	1174	51.0773	65.4642	61.7487	60.6513	73.5431	68.275	59.4301	67.4898
ASIC002056	AS2_scf7180000693808	-	34148	36758	1638	271	107	113	199	206	221	11.964	5.57841	5.42725	8.96113	10.5807	10.2867	7.65654	9.94283
ASIC002057	AS2_scf7180000693808	-	37589	38454	741	116	100	131	89	131	99	11.3203	11.5245	13.9081	8.85922	14.8735	10.1862	12.251	11.3063
ASIC002067	AS2_scf7180000693846	-	9202	10003	654	56	141	236	98	224	156	6.19199	18.4112	28.389	11.0528	28.8158	18.1863	17.664	19.3516
ASIC002068	AS2_scf7180000693846	-	10158	18410	4899	280	679	929	508	857	703	4.13305	11.8359	14.9184	7.64857	14.7175	10.9407	10.2958	11.1022
ASIC002076	AS2_scf7180000693868	-	32230	33243	804	531	69	4	412	8	8	47.7593	7.32881	0.391398	37.7977	0.837132	0.758631	18.4932	13.1311
ASIC002077	AS2_scf7180000693868	+	39360	41210	258	5	8	10	16	13	13	1.40143	2.64796	3.04927	4.57429	4.2392	3.84167	2.36622	4.21839
ASIC002085	AS2_scf7180000693907	-	11697	11861	165	0	0	0	0	0	0	0	0	0	0	0	0	0	0
ASIC002086	AS2_scf7180000693907	-	13024	13301	213	0	0	0	0	1	0	0	0	0	0	0.394985	0	0	0.131662
ASIC002100	AS2_scf7180000693972	+	48	355	282	8	1	0	1	5	0	2.05145	0.302825	0	0.261562	1.4917	0	0.784758	0.58442
ASIC002108	AS2_scf7180000694039	+	7102	7401	300	0	0	0	0	0	0	0	0	0	0	0	0	0	0
ASIC002109	AS2_scf7180000694039	-	26725	27488	540	3208	9207	11788	2764	4936	4838	429.596	1456.01	1717.36	377.544	769.026	683.075	1200.99	609.882
ASIC002110	AS2_scf7180000694039	+	32271	32647	246	0	0	0	0	0	0	0	0	0	0	0	0	0	0
ASIC002111	AS2_scf7180000694039	-	33961	34501	390	0	0	0	0	0	0	0	0	0	0	0	0	0	0
ASIC002112	AS2_scf7180000694039	+	36811	37365	492	0	0	0	0	0	0	0	0	0	0	0	0	0	0
ASIC002113	AS2_scf7180000694039	+	39618	40016	399	0	0	0	0	0	0	0	0	0	0	0	0	0	0
ASIC002116	AS2_scf7180000694055	-	11457	11645	189	0	0	0	0	0	0	0	0	0	0	0	0	0	0
ASIC002117	AS2_scf7180000694055	+	81522	82667	1146	0	0	0	0	0	3	0	0	0	0	0	0.199587	0	0.0665291
ASIC002118	AS2_scf7180000694055	-	114370	114624	255	0	0	0	0	0	0	0	0	0	0	0	0	0	0
ASIC002119	AS2_scf7180000694055	+	133122	133630	477	1	0	0	0	0	1	0.151601	0	0	0	0	0.159837	0.0505336	0.0532791
ASIC002121	AS2_scf7180000694055	-	14514	14955	405	0	0	0	0	0	0	0	0	0	0	0	0	0	0
ASIC002122	AS2_scf7180000694055	+	48331	49530	1101	9	2	3	12	4	2	0.591119	0.155125	0.214363	0.803929	0.305656	0.138497	0.320202	0.416027
ASIC002123	AS2_scf7180000694055	+	52745	52978	189	0	0	0	0	0	0	0	0	0	0	0	0	0	0
ASIC002124	AS2_scf7180000694055	+	55763	56008	246	0	0	0	0	0	0	0	0	0	0	0	0	0	0
ASIC002125	AS2_scf7180000694055	+	65655	66154	234	0	0	0	0	0	0	0	0	0	0	0	0	0	0
ASIC002126	AS2_scf7180000694055	-	68456	68941	486	0	0	0	0	0	0	0	0	0	0	0	0	0	0
ASIC002127	AS2_scf7180000694055	-	75931	76341	267	0	0	0	0	0	0	0	0	0	0	0	0	0	0
ASIC002135	AS2_scf7180000694094	+	552	14058	2118	411	103	68	459	134	120	14.0325	4.1529	2.52579	15.9849	5.32278	4.31968	6.90374	8.54246
ASIC002136	AS2_scf7180000694094	-	26182	26949	768	103	16	0	44	49	20	9.6983	1.7791	0	4.22586	5.36778	1.98548	3.8258	3.85971
ASIC002137	AS2_scf7180000694094	+	30970	31559	525	58	67	67	68	65	76	7.98893	10.8982	10.0399	9.55374	10.4163	11.037	9.64236	10.3357
ASIC002138	AS2_scf7180000694094	-	31721	35943	3057	548	515	598	509	472	509	12.963	14.3864	15.3894	12.2814	12.9899	12.6946	14.2463	12.6553
ASIC002139	AS2_scf7180000694094	+	36434	38464	1275	139	125	181	91	99	116	7.8836	8.37221	11.1682	5.26447	6.53258	6.93656	9.14134	6.24454
ASIC002140	AS2_scf7180000694094	-	38664	41273	1683	347	281	282	367	387	389	14.9096	14.2581	13.182	16.0844	19.3458	17.6223	14.1166	17.6842
ASIC002141	AS2_scf7180000694094	-	43305	44540	1236	225	168	219	209	255	214	13.1639	11.6073	13.9393	12.4724	17.3573	13.2005	12.9035	14.3434
ASIC002142	AS2_scf7180000694094	+	44960	46959	1743	133	169	213	209	190	177	5.5179	8.27999	9.61385	8.84449	9.17099	7.74234	7.80391	8.58594
ASIC002144	AS2_scf7180000694097	+	3628	3975	348	0	0	0	0	0	0	0	0	0	0	0	0	0	0
ASIC002148	AS2_scf7180000694106	+	13874	16431	849	0	0	0	0	0	0	0	0	0	0	0	0	0	0
ASIC002149	AS2_scf7180000694106	-	22164	24481	1929	17	6	10	11	33	51	0.637289	0.265619	0.407833	0.420615	1.43927	2.01574	0.436914	1.29187
ASIC002150	AS2_scf7180000694106	-	26347	28241	1572	108	80	79	143	113	141	4.96811	4.34588	3.95357	6.70977	6.04764	6.83854	4.42252	6.53198
ASIC002151	AS2_scf7180000694106	+	34760	36487	1380	191	244	248	209	212	228	10.0086	15.0991	14.138	11.171	12.9246	12.5966	13.0819	12.2307
ASIC002152	AS2_scf7180000694106	-	47914	49994	864	616	446	450	550	362	442	51.5569	44.082	40.9745	46.954	35.2496	39.0036	45.5378	40.4024
ASIC002153	AS2_scf7180000694106	+	56085	56590	303	838	948	1056	823	923	1009	199.996	267.181	274.18	200.346	256.282	253.89	247.119	236.839
ASIC002154	AS2_scf7180000694106	-	58749	83531	2808	1711	1344	1268	2656	2092	2446	44.0629	40.8736	35.5253	69.7678	62.6793	66.4134	40.1539	66.2868
ASIC002159	AS2_scf7180000694122	+	9237	9752	516	0	0	0	0	2	0	0	0	0	0	0.326092	0	0	0.108697
ASIC002160	AS2_scf7180000694122	+	9821	16815	6246	0	5	3	12	9	9	0	0.068361	0.0377863	0.141711	0.121227	0.109859	0.0353824	0.124266
ASIC002168	AS2_scf7180000694146	-	1159	1797	639	6	24	15	11	28	12	0.679001	3.20738	1.84674	1.26974	3.68652	1.43178	1.91104	2.12935
ASIC002170	AS2_scf7180000694147	-	26423	29459	1764	1522	2754	2367	1876	1893	1780	62.393	133.323	105.564	78.4437	90.2842	76.9339	100.427	81.8873
ASIC002171	AS2_scf7180000694147	-	33009	45230	7023	3345	2518	2435	2970	2361	2560	34.4424	30.6178	27.2767	31.193	28.2835	27.7916	30.7789	29.0894
ASIC002172	AS2_scf7180000694147	-	45389	45912	441	444	475	507	293	308	309	72.8055	91.9804	90.445	49.0064	58.7587	53.4215	85.077	53.7289
ASIC002173	AS2_scf7180000694147	-	57526	63285	3978	238	371	484	421	491	417	4.32645	7.96434	9.57185	7.80623	10.3843	7.99223	7.28754	8.72758
ASIC002174	AS2_scf7180000694147	+	69973	70752	339	24	9	19	12	16	20	5.11954	2.26717	4.40929	2.61099	3.97082	4.49808	3.932	3.6933
ASIC002175	AS2_scf7180000694147	-	72757	74685	1755	548	529	584	620	527	642	22.58	25.7406	26.1789	26.0578	25.2635	27.8904	24.8331	26.4039
ASIC002176	AS2_scf7180000694147	-	80677	136789	5949	2011	542	588	1933	783	967	24.4449	7.78029	7.77586	23.9669	11.0733	12.3931	13.3337	15.8111
ASIC002211	AS2_scf7180000694298	-	19926	22181	411	1	0	0	0	0	0	0.175945	0	0	0	0	0	0.0586485	0
ASIC002212	AS2_scf7180000694298	-	69465	69821	258	0	0	0	0	0	0	0	0	0	0	0	0	0	0
ASIC002213	AS2_scf7180000694298	+	96570	97028	459	2	0	0	0	0	0	0.315092	0	0	0	0	0	0.105031	0
ASIC002214	AS2_scf7180000694298	+	99723	100129	318	0	0	0	0	0	0	0	0	0	0	0	0	0	0
ASIC002216	AS2_scf7180000694298	-	34893	35219	327	0	0	0	0	0	0	0	0	0	0	0	0	0	0
ASIC002217	AS2_scf7180000694298	-	38390	38575	186	0	0	0	0	0	0	0	0	0	0	0	0	0	0
ASIC002218	AS2_scf7180000694298	-	44115	44537	423	0	0	0	0	0	0	0	0	0	0	0	0	0	0
ASIC002219	AS2_scf7180000694298	+	48395	48667	273	0	0	0	0	0	0	0	0	0	0	0	0	0	0
ASIC002220	AS2_scf7180000694298	+	50974	53054	1605	298	570	570	446	568	471	13.4264	30.3278	27.9393	20.4967	29.7737	22.3739	23.8978	24.2148
ASIC002221	AS2_scf7180000694298	+	53825	56198	1560	466	572	550	700	758	720	21.6014	31.3121	27.7366	33.0977	40.8794	35.1888	26.8833	36.3886
ASIC002222	AS2_scf7180000694298	+	56570	58679	1590	69	43	54	89	106	85	3.13814	2.30947	2.67185	4.12873	5.60878	4.07585	2.70648	4.60446
ASIC002225	AS2_scf7180000694302	-	3026	7599	3075	1226	719	777	1378	874	873	28.8314	19.9675	19.8788	33.0543	23.9126	21.6454	22.8926	26.2041
ASIC002226	AS2_scf7180000694302	+	36889	37966	855	805	890	1004	971	1041	1186	68.0847	88.8924	92.381	83.7678	102.434	105.758	83.1194	97.3201
ASIC002227	AS2_scf7180000694302	-	38712	40291	1434	169	131	180	161	153	167	8.52231	7.80122	9.87503	8.28134	8.9764	8.879	8.73285	8.71224
ASIC002233	AS2_scf7180000694340	-	2453	10536	819	2755	1796	1670	2881	2206	2507	243.253	187.268	160.416	259.468	226.611	233.382	196.979	239.82
ASIC002234	AS2_scf7180000694340	+	56166	56571	378	1	0	0	2	0	6	0.191306	0	0	0.390267	0	1.2102	0.0637686	0.533488
ASIC002235	AS2_scf7180000694340	+	57078	57440	288	39	41	78	132	134	134	9.79246	12.1572	21.3067	33.8069	39.1446	35.4739	14.4188	36.1418
ASIC002236	AS2_scf7180000694340	-	58861	59694	708	63	69	51	96	81	111	6.43468	8.32255	5.66698	10.0014	9.62524	11.9533	6.80807	10.5266
ASIC002237	AS2_scf7180000694340	-	60999	63660	1689	147	106	91	117	105	117	6.29372	5.35941	4.23864	5.10952	5.23021	5.28145	5.29726	5.20706
ASIC002238	AS2_scf7180000694340	+	64757	65886	912	243	142	151	220	194	216	19.2678	13.2964	13.0256	17.7931	17.8964	18.0574	15.1966	17.9157
ASIC002239	AS2_scf7180000694340	+	66661	67670	948	78	78	61	98	70	104	5.94985	7.0263	5.06217	7.62503	6.21226	8.36415	6.01277	7.40048
ASIC002240	AS2_scf7180000694340	+	68454	68900	387	399	387	546	269	350	326	74.5558	85.3966	110.993	51.2702	76.0881	64.2249	90.3152	63.8611
ASIC002241	AS2_scf7180000694340	-	69841	70233	393	3170	4142	4507	2538	2769	2848	583.293	900.032	902.215	476.346	592.775	552.515	795.18	540.546
ASIC002242	AS2_scf7180000694340	-	75216	81236	624	117	202	201	96	139	126	13.5588	27.6444	25.3412	11.3478	18.7409	15.3951	22.1815	15.1613
ASIC002243	AS2_scf7180000694340	+	86153	86470	318	4	1	2	5	1	0	0.909605	0.268543	0.494787	1.15976	0.264565	0	0.557645	0.474774
ASIC002244	AS2_scf7180000694340	+	18551	21004	2250	13	10	6	18	25	27	0.417812	0.37954	0.20979	0.590084	0.934797	0.914909	0.335714	0.813263
ASIC002245	AS2_scf7180000694340	+	88463	88735	273	4	0	4	7	3	2	1.05954	0	1.15269	1.89129	0.924524	0.558552	0.73741	1.12479
ASIC002246	AS2_scf7180000694340	+	90872	91270	399	2	7	3	1	1	3	0.362474	1.49819	0.591512	0.184863	0.210856	0.573251	0.817391	0.32299
ASIC002248	AS2_scf7180000694340	-	21231	22514	1284	4	1	6	6	5	5	0.225276	0.0665082	0.367622	0.344675	0.327616	0.296894	0.219802	0.323062
ASIC002249	AS2_scf7180000694340	+	26173	29241	2823	584	1348	2423	2343	2391	2568	14.9597	40.7774	67.5239	61.2189	71.2572	69.3555	41.087	67.2772
ASIC002250	AS2_scf7180000694340	-	29939	32541	1581	2	2	5	0	1	2	0.0914783	0.108029	0.248802	0	0.0532143	0.0964483	0.149436	0.0498875
ASIC002251	AS2_scf7180000694340	+	38786	38944	159	2	3	3	7	4	5	0.909605	1.61126	1.48436	3.24732	2.11652	2.39756	1.33507	2.58713
ASIC002252	AS2_scf7180000694340	+	43859	44294	276	0	0	0	0	0	2	0	0	0	0	0	0.552481	0	0.18416
ASIC002253	AS2_scf7180000694340	-	44479	44736	258	1	1	0	0	0	7	0.280285	0.330995	0	0	0	2.06859	0.20376	0.689531
ASIC002267	AS2_scf7180000694398	+	892	4232	582	327	558	514	359	382	349	40.6298	81.8751	69.4793	45.4983	55.2205	45.7192	63.9947	48.8127
ASIC002268	AS2_scf7180000694398	+	9383	10433	732	467	595	621	458	452	446	46.1345	69.4139	66.7414	46.1507	51.9502	46.4537	60.7633	48.1849
ASIC002271	AS2_scf7180000694399	-	22	488	390	157	235	214	129	157	120	29.1108	51.4569	43.1682	24.3977	33.8684	23.4592	41.2453	27.2418
ASIC002272	AS2_scf7180000694399	+	30133	32706	1491	852	409	388	834	477	662	41.322	23.4254	20.4724	41.2584	26.9154	33.8514	28.4066	34.0084
ASIC002273	AS2_scf7180000694399	-	37143	46056	3954	1146	657	679	1209	787	1082	20.9589	14.1896	13.5098	22.5535	16.7455	20.8635	16.2194	20.0542
ASIC002274	AS2_scf7180000694399	+	47992	48629	570	149	119	131	88	94	117	18.903	17.8284	18.0805	11.3876	13.8744	15.6498	18.2707	13.6372
ASIC002275	AS2_scf7180000694399	-	49974	52515	1365	266	248	323	490	692	647	14.0919	15.5153	18.6159	26.4781	42.6514	36.1383	16.0744	35.0893
ASIC002276	AS2_scf7180000694399	+	54408	60067	4287	1643	1130	1217	1621	1323	1449	27.7143	22.5095	22.3333	27.8903	25.9637	25.7698	24.1857	26.5413
ASIC002277	AS2_scf7180000694399	+	68513	85445	2457	4374	3372	3564	4824	4503	4477	128.734	117.199	114.116	144.819	154.19	138.924	120.016	145.978
ASIC002278	AS2_scf7180000694399	+	88499	91992	3021	209	136	167	231	230	224	5.00282	3.8444	4.34891	5.64008	6.40526	5.65319	4.39871	5.89951
ASIC002279	AS2_scf7180000694399	-	92724	98911	1515	3204	1629	2152	5128	3993	4938	152.932	91.8225	111.749	249.666	221.741	248.505	118.835	239.971
ASIC002280	AS2_scf7180000694399	-	101992	103952	1506	350	209	242	483	412	432	16.8059	11.8512	12.6417	23.6563	23.0161	21.8703	13.7663	22.8476
ASIC002281	AS2_scf7180000694399	-	105255	109275	3651	166	101	105	96	88	134	3.28788	2.36238	2.26252	1.93947	2.02783	2.79827	2.63759	2.25519
ASIC002282	AS2_scf7180000694399	+	7528	8118	591	11	20	25	12	11	9	1.34594	2.8899	3.32788	1.49767	1.5659	1.16105	2.52124	1.40821
ASIC002283	AS2_scf7180000694399	+	113242	115903	1644	372	277	397	453	418	531	16.3629	14.3886	18.9978	20.3245	21.3912	24.6257	16.5831	22.1138
ASIC002284	AS2_scf7180000694399	+	116224	117722	999	66	55	80	79	81	90	4.77747	4.70151	6.29999	5.83291	6.82149	6.86868	5.25966	6.5077
ASIC002285	AS2_scf7180000694399	-	118053	120552	2289	28	19	23	33	44	31	0.88457	0.70884	0.790491	1.06339	1.61721	1.03255	0.794634	1.23772
ASIC002286	AS2_scf7180000694399	-	121188	121703	516	382	358	393	336	389	371	53.5345	59.248	59.9181	48.0301	63.4249	54.8177	57.5669	55.4242
ASIC002287	AS2_scf7180000694399	+	123073	124743	906	303	471	521	280	346	311	24.1843	44.3949	45.2402	22.7957	32.1298	26.1715	37.9398	27.0323
ASIC002288	AS2_scf7180000694399	-	125064	126026	891	329	308	330	282	215	271	26.7016	29.5198	29.1374	23.3451	20.3011	23.1893	28.453	22.2785
ASIC002289	AS2_scf7180000694399	-	137649	140419	2160	232	42	43	185	71	57	7.76701	1.66049	1.56614	6.31745	2.76544	2.01195	3.66455	3.69828
ASIC002290	AS2_scf7180000694399	+	144991	145365	321	0	0	0	0	0	1	0	0	0	0	0	0.237515	0	0.0791718
ASIC002292	AS2_scf7180000694399	+	13614	14349	678	120	116	102	128	125	148	12.7989	14.6106	11.8355	13.9253	15.511	16.6429	13.0817	15.3597
ASIC002293	AS2_scf7180000694399	-	14470	15965	1338	164	117	119	124	123	113	8.86355	7.46741	6.9969	6.8358	7.73408	6.43901	7.77595	7.00296
ASIC002294	AS2_scf7180000694399	+	18069	20483	1341	770	673	753	778	792	946	41.5223	42.8575	44.1755	42.7932	49.6885	53.7847	42.8518	48.7555
ASIC002295	AS2_scf7180000694399	-	20834	21455	555	229	301	268	263	236	269	29.8375	46.3142	37.9889	34.9532	35.7749	36.9535	38.0469	35.8939
ASIC002296	AS2_scf7180000694399	-	22236	23013	363	4886	4536	5114	2919	3114	3267	973.345	1067.1	1108.33	593.132	721.725	686.182	1049.59	667.013
ASIC002310	AS2_scf7180000694464	-	9056	9367	312	0	0	0	0	0	0	0	0	0	0	0	0	0	0
ASIC002311	AS2_scf7180000694464	-	23501	24420	768	344	580	533	196	229	193	32.3904	64.4922	54.5985	18.8243	25.0862	19.1599	50.4937	21.0234
ASIC002312	AS2_scf7180000694464	-	27044	28413	1131	511	442	454	586	546	616	32.6722	33.3734	31.5797	38.2172	40.6153	41.5255	32.5418	40.1193
ASIC002313	AS2_scf7180000694464	+	30665	32272	579	167	417	441	181	195	179	20.8573	61.5032	59.9205	23.0581	28.3345	23.5706	47.427	24.9878
ASIC002314	AS2_scf7180000694464	+	42561	74854	453	119	50	44	108	58	83	18.9963	9.42567	7.64134	17.5853	10.7718	13.9694	12.0211	14.1088
ASIC002327	AS2_scf7180000694552	+	136	354	219	0	0	0	0	0	0	0	0	0	0	0	0	0	0
ASIC002329	AS2_scf7180000694553	+	12437	12730	294	0	0	0	0	0	0	0	0	0	0	0	0	0	0
ASIC002330	AS2_scf7180000694553	+	73966	74808	768	5	1	0	1	1	1	0.470791	0.111193	0	0.0960423	0.109547	0.099274	0.193995	0.101621
ASIC002331	AS2_scf7180000694553	-	75011	77751	2658	2608	1400	1713	827	693	791	70.9533	44.9794	50.7011	22.9496	21.935	22.6891	55.5446	22.5246
ASIC002332	AS2_scf7180000694553	-	78052	79813	1683	155	79	109	48	43	43	6.65989	4.00851	5.09516	2.10369	2.14953	1.94796	5.25452	2.06706
ASIC002333	AS2_scf7180000694553	+	23278	24425	879	38	35	37	41	22	52	3.12618	3.40032	3.31152	3.44048	2.10569	4.51036	3.27934	3.35217
ASIC002334	AS2_scf7180000694553	-	27460	27768	309	0	0	0	0	0	0	0	0	0	0	0	0	0	0
ASIC002335	AS2_scf7180000694553	-	44256	44453	198	0	0	0	0	0	0	0	0	0	0	0	0	0	0
ASIC002336	AS2_scf7180000694553	+	57436	57819	384	0	0	0	1	1	0	0	0	0	0.192085	0.219093	0	0	0.137059
ASIC002337	AS2_scf7180000694553	+	58069	58464	396	0	0	0	0	0	0	0	0	0	0	0	0	0	0
ASIC002338	AS2_scf7180000694553	+	60811	61377	183	18	27	22	29	15	38	7.11281	12.5995	9.45772	11.6888	6.89604	15.8318	9.72334	11.4722
ASIC002339	AS2_scf7180000694553	-	69193	69933	651	0	0	1	3	0	2	0	0	0.120847	0.33991	0	0.234232	0.0402822	0.191381
ASIC002367	AS2_scf7180000694730	+	2111	14042	1617	2173	2011	2222	2446	2525	2724	97.1783	106.204	108.106	111.576	131.375	128.438	103.83	123.796
ASIC002368	AS2_scf7180000694730	-	16747	18266	735	27	41	62	49	80	78	2.65642	4.76362	6.6362	4.91737	9.1572	8.09103	4.68541	7.38853
ASIC002369	AS2_scf7180000694730	-	21051	24285	996	252	344	297	204	276	257	18.2962	29.4944	23.4591	15.1076	23.3136	19.673	23.7499	19.3647
ASIC002370	AS2_scf7180000694730	+	30701	35578	1113	10	14	32	10	15	24	0.649718	1.07417	2.26188	0.662718	1.13385	1.64404	1.32859	1.14687
ASIC002371	AS2_scf7180000694730	-	38814	40430	1485	215	140	209	185	170	175	10.4696	8.05086	11.0722	9.18902	9.63124	8.98479	9.86424	9.26835
ASIC002385	AS2_scf7180000694832	-	33340	33522	183	2	2	0	2	3	3	0.790312	0.933296	0	0.806126	1.37921	1.24988	0.574536	1.14507
ASIC002386	AS2_scf7180000694832	-	33686	35155	1470	19	12	10	16	16	18	0.934665	0.697115	0.535177	0.802835	0.91572	0.93358	0.722319	0.884045
ASIC002387	AS2_scf7180000694832	-	38457	38990	534	0	0	0	0	0	0	0	0	0	0	0	0	0	0
ASIC002388	AS2_scf7180000694832	-	41057	42112	240	0	0	0	0	0	0	0	0	0	0	0	0	0	0
ASIC002391	AS2_scf7180000694833	+	63653	63868	216	0	0	0	0	0	0	0	0	0	0	0	0	0	0
ASIC002392	AS2_scf7180000694833	+	67944	68174	231	0	1	0	1	0	0	0	0.369682	0	0.319309	0	0	0.123227	0.106436
ASIC002393	AS2_scf7180000694833	+	78586	78795	210	1	0	0	5	0	1	0.34435	0	0	1.7562	0	0.363059	0.114783	0.70642
ASIC002394	AS2_scf7180000694833	+	93401	93694	294	0	0	0	0	0	0	0	0	0	0	0	0	0	0
ASIC002395	AS2_scf7180000694833	+	95725	96030	306	0	0	0	0	0	0	0	0	0	0	0	0	0	0
ASIC002396	AS2_scf7180000694833	+	98063	98377	315	4	0	0	0	0	0	0.918267	0	0	0	0	0	0.306089	0
ASIC002397	AS2_scf7180000694833	+	103044	103325	282	0	0	0	0	0	0	0	0	0	0	0	0	0	0
ASIC002398	AS2_scf7180000694833	+	116292	116537	246	0	0	0	0	0	0	0	0	0	0	0	0	0	0
ASIC002399	AS2_scf7180000694833	-	140279	140629	351	0	0	0	1	0	0	0	0	0	0.210144	0	0	0	0.070048
ASIC002400	AS2_scf7180000694833	-	142156	142317	162	0	0	0	0	0	0	0	0	0	0	0	0	0	0
ASIC002402	AS2_scf7180000694833	+	161875	162075	201	2	0	0	2	0	0	0.719538	0	0	0.733935	0	0	0.239846	0.244645
ASIC002403	AS2_scf7180000694833	+	165070	172082	5664	2005	1675	1942	3670	2819	3135	25.5983	25.2541	26.9737	47.7933	41.8728	42.1998	25.942	43.9553
ASIC002404	AS2_scf7180000694833	+	174110	174598	489	2	0	0	7	5	4	0.295761	0	0	1.05588	0.860243	0.62366	0.098587	0.846593
ASIC002405	AS2_scf7180000694833	+	175933	176319	387	2	1	0	10	10	6	0.373713	0.220663	0	1.90596	2.17395	1.18205	0.198126	1.75399
ASIC002406	AS2_scf7180000694833	-	180518	180864	279	0	2	0	1	1	1	0	0.612162	0	0.264375	0.301547	0.27327	0.204054	0.279731
ASIC002407	AS2_scf7180000694833	+	183074	183852	336	0	0	0	1	1	6	0	0	0	0.219525	0.250392	1.36147	0	0.610463
ASIC002408	AS2_scf7180000694833	-	199989	200336	285	0	0	0	3	0	2	0	0	0	0.776426	0	0.535034	0	0.437154
ASIC002410	AS2_scf7180000694833	+	30673	31925	1182	348	279	344	183	197	210	21.2903	20.1571	22.8958	11.4198	14.022	13.5456	21.4477	12.9958
ASIC002411	AS2_scf7180000694833	-	31995	33286	1104	70	70	91	71	59	68	4.5851	5.41464	6.48466	4.74365	4.49617	4.69609	5.4948	4.64531
ASIC002412	AS2_scf7180000694833	-	34133	38921	3153	2821	2642	2919	2776	2429	2515	64.6992	71.5565	72.8325	64.941	64.8132	60.815	69.6961	63.5231
ASIC002413	AS2_scf7180000694833	+	39953	40983	897	1634	945	1132	417	421	475	131.728	89.9663	99.2817	34.29	39.4866	40.3736	106.992	38.0501
ASIC002414	AS2_scf7180000694833	-	41208	41770	414	684	685	828	600	631	653	119.475	141.296	157.342	106.899	128.23	120.257	139.371	118.462
ASIC002417	AS2_scf7180000694837	-	30330	34737	3954	402	161	90	478	98	147	7.35206	3.4772	1.79069	8.91692	2.08521	2.83451	4.20665	4.61221
ASIC002418	AS2_scf7180000694837	+	39117	41996	2751	24	0	1	45	28	17	0.630871	0	0.0285973	1.20655	0.856303	0.471145	0.219823	0.844666
ASIC002419	AS2_scf7180000694837	-	49368	54993	3717	604	520	560	573	506	600	11.7507	11.9468	11.8525	11.3707	11.453	12.3071	11.85	11.7102
ASIC002420	AS2_scf7180000694837	-	57728	65528	585	41	38	51	46	63	58	5.06813	5.54713	6.8585	5.79997	9.06034	7.55908	5.82459	7.47313
ASIC002421	AS2_scf7180000694837	-	69165	70069	549	218	165	241	217	290	225	28.7147	25.6656	34.535	29.1549	44.4412	31.2469	29.6384	34.9476
ASIC002425	AS2_scf7180000694908	+	1169	1501	219	0	0	0	0	1	0	0	0	0	0	0.384163	0	0	0.128054
ASIC002426	AS2_scf7180000694908	+	136007	138416	678	295	290	343	325	323	383	31.4639	36.5266	39.7997	35.3572	40.0805	43.0691	35.93	39.5022
ASIC002427	AS2_scf7180000694908	-	140174	143656	1587	2236	1652	1526	1954	1599	1786	101.886	88.8942	75.6472	90.8179	84.7679	85.8027	88.8091	87.1295
ASIC002428	AS2_scf7180000694908	+	144821	147915	1710	2311	1972	2025	1686	1539	1695	97.729	98.4807	93.1631	72.7253	75.7186	75.5736	96.4576	74.6725
ASIC002429	AS2_scf7180000694908	+	151217	152589	609	95	76	134	98	103	104	11.2804	10.657	17.3102	11.8695	14.2292	13.02	13.0826	13.0396
ASIC002430	AS2_scf7180000694908	+	153921	154205	285	75	123	98	223	212	278	19.0299	36.8554	27.0518	57.7144	62.5822	74.3698	27.6457	64.8888
ASIC002431	AS2_scf7180000694908	-	156131	156343	213	3	2	1	4	1	5	1.0185	0.801846	0.369348	1.38517	0.394985	1.78973	0.729898	1.18996
ASIC002432	AS2_scf7180000694908	+	156411	159023	564	372	393	366	542	403	465	47.6962	59.5051	51.0525	70.8833	60.1154	62.8594	52.7513	64.6194
ASIC002433	AS2_scf7180000694908	+	163729	164645	816	4	18	29	53	49	62	0.354478	1.88375	2.79591	4.79082	5.05203	5.79293	1.67804	5.21192
ASIC002434	AS2_scf7180000694908	+	167240	168429	981	0	0	0	0	0	0	0	0	0	0	0	0	0	0
ASIC002435	AS2_scf7180000694908	-	169737	172397	528	62	3	10	20	7	9	8.49137	0.485208	1.48998	2.79396	1.11538	1.29959	3.48885	1.73631
ASIC002436	AS2_scf7180000694908	+	7545	8070	231	0	0	0	0	0	0	0	0	0	0	0	0	0	0
ASIC002437	AS2_scf7180000694908	-	176756	178357	1602	533	457	481	475	381	428	24.0594	24.3609	23.621	21.8703	20.0089	20.3694	24.0138	20.7495
ASIC002438	AS2_scf7180000694908	+	178882	179857	837	440	349	439	251	286	291	38.0143	35.6074	41.2624	22.1193	28.7475	26.5072	38.2947	25.7914
ASIC002439	AS2_scf7180000694908	-	180360	182002	1068	307	408	483	307	337	366	20.7868	32.6234	35.5788	21.2027	26.5472	26.128	29.663	24.626
ASIC002440	AS2_scf7180000694908	+	209245	218221	2736	3351	2090	2398	5282	4717	5403	88.5683	65.2335	68.9522	142.399	145.047	150.562	74.2513	146.003
ASIC002441	AS2_scf7180000694908	-	220432	221196	552	250	364	295	251	294	264	32.7507	56.3122	42.0434	33.5396	44.8093	36.4638	43.7021	38.2709
ASIC002442	AS2_scf7180000694908	+	223801	230967	2136	649	297	307	585	322	536	21.9717	11.874	11.3071	20.2013	12.6828	19.132	15.0509	17.3387
ASIC002443	AS2_scf7180000694908	+	235642	236040	399	427	360	374	343	398	338	77.3882	77.0496	73.7418	63.4081	83.9209	64.5863	76.0599	70.6384
ASIC002444	AS2_scf7180000694908	-	236377	236983	372	1060	1155	1424	943	1209	1122	206.055	265.143	301.149	186.979	273.428	229.957	257.449	230.121
ASIC002445	AS2_scf7180000694908	+	238171	240095	1389	208	125	102	246	221	224	10.8288	7.68508	5.77714	13.0634	13.386	12.2954	8.09701	12.9149
ASIC002446	AS2_scf7180000694908	-	14592	14975	384	0	0	0	0	0	0	0	0	0	0	0	0	0	0
ASIC002447	AS2_scf7180000694908	+	31310	52967	2304	269	87	47	273	132	103	8.44286	3.22461	1.60484	8.73985	4.82005	3.40841	4.4241	5.6561
ASIC002448	AS2_scf7180000694908	+	57670	60820	294	80	17	12	72	43	36	19.6772	4.9379	3.21106	18.0638	12.305	9.3358	9.27537	13.2349
ASIC002449	AS2_scf7180000694908	-	69141	71848	1524	20	5	7	18	16	37	0.948997	0.280173	0.36135	0.871187	0.883273	1.85103	0.530173	1.20183
ASIC002450	AS2_scf7180000694908	+	105752	110758	2244	139	411	529	219	413	318	4.47932	15.6408	18.5459	7.19855	15.4841	10.8044	12.8887	11.1624
ASIC002451	AS2_scf7180000694908	-	113668	113901	234	323	348	347	272	229	251	99.8174	127	116.662	85.7387	82.334	81.7814	114.493	83.2847
ASIC002454	AS2_scf7180000694910	-	5811	6482	672	12	14	13	13	17	6	1.29131	1.7791	1.52191	1.42691	2.12833	0.680736	1.53077	1.41199
ASIC002455	AS2_scf7180000694910	-	64406	65785	1173	28	33	33	22	25	28	1.72615	2.40246	2.21325	1.3834	1.79309	1.81994	2.11396	1.66548
ASIC002456	AS2_scf7180000694910	+	66357	66860	504	21	18	13	16	18	19	3.01307	3.04988	2.02921	2.3416	3.0047	2.87422	2.69739	2.74018
ASIC002457	AS2_scf7180000694910	+	67352	68872	1521	16	5	8	14	7	4	0.760695	0.280725	0.413786	0.678926	0.387194	0.200506	0.485069	0.422209
ASIC002458	AS2_scf7180000694910	-	71826	77973	1335	390	375	365	334	317	358	21.1253	23.9878	21.5093	18.4539	19.9773	20.4455	22.2075	19.6256
ASIC002459	AS2_scf7180000694910	-	97311	97478	168	22	9	5	7	6	10	9.46963	4.57482	2.3414	3.07335	3.0047	4.53824	5.46195	3.53877
ASIC002460	AS2_scf7180000694910	+	102289	109272	2445	864	589	603	765	606	701	25.5537	20.572	19.4023	23.0784	20.8523	21.8593	21.8427	21.93
ASIC002461	AS2_scf7180000694910	-	111965	114323	2142	262	197	206	182	185	185	8.84508	7.85393	7.56594	6.26723	7.26628	6.58489	8.08832	6.70614
ASIC002462	AS2_scf7180000694910	+	115061	115800	657	70	64	57	78	59	77	7.70464	8.31869	6.82534	8.75695	7.55521	8.93556	7.61623	8.41591
ASIC002463	AS2_scf7180000694910	+	116703	118059	1296	570	288	349	186	182	165	31.8046	18.977	21.1853	10.586	11.8148	9.70679	23.989	10.7025
ASIC002464	AS2_scf7180000694910	+	126521	126889	369	4	5	5	6	11	9	0.783887	1.15714	1.066	1.19936	2.50799	1.85957	1.00234	1.85564
ASIC002465	AS2_scf7180000694910	-	9569	10171	603	83	47	59	63	49	74	9.95361	6.65612	7.6975	7.70632	6.83658	9.35645	8.10241	7.96645
ASIC002466	AS2_scf7180000694910	-	131625	134006	1725	338	393	330	424	441	550	14.1693	19.4556	15.0501	18.1301	21.5085	24.3092	16.225	21.3159
ASIC002469	AS2_scf7180000694910	+	146558	147142	585	2	1	0	0	2	4	0.247226	0.145977	0	0	0.28763	0.521316	0.131068	0.269648
ASIC002470	AS2_scf7180000694910	+	148588	149121	534	0	0	0	0	1	0	0	0	0	0	0.15755	0	0	0.0525167
ASIC002471	AS2_scf7180000694910	+	152390	152923	534	0	0	0	0	1	2	0	0	0	0	0.15755	0.285552	0	0.147701
ASIC002472	AS2_scf7180000694910	+	153544	154348	600	0	0	0	0	0	0	0	0	0	0	0	0	0	0
ASIC002473	AS2_scf7180000694910	-	13055	13636	582	57	43	37	53	51	54	7.08226	6.30937	5.00143	6.71702	7.37237	7.07404	6.13102	7.05448
ASIC002474	AS2_scf7180000694910	-	14469	30494	8313	2857	2027	1803	3193	1996	2860	24.8526	20.8227	17.0629	28.3312	20.2005	26.2304	20.9127	24.9207
ASIC002475	AS2_scf7180000694910	+	33332	38063	2622	641	545	531	565	512	598	17.6785	17.7502	15.9322	15.8942	16.4285	17.3886	17.1203	16.5704
ASIC002476	AS2_scf7180000694910	+	41174	50057	4047	198	110	112	271	191	265	3.53795	2.32113	2.17721	4.93924	3.97064	4.9924	2.67876	4.63409
ASIC002477	AS2_scf7180000694910	-	53341	56410	1059	406	492	479	522	496	561	27.7236	39.6743	35.584	36.3579	39.4045	40.389	34.3273	38.7171
ASIC002478	AS2_scf7180000694910	-	59771	60721	612	426	374	402	410	381	476	50.3359	52.1868	51.6761	49.4147	52.3761	59.2996	51.3996	53.6968
ASIC002485	AS2_scf7180000694921	+	1282	3079	1389	26474	24770	28095	21307	18821	22301	1378.28	1522.88	1591.26	1131.47	1139.99	1224.1	1497.47	1165.19
ASIC002486	AS2_scf7180000694921	-	4311	5238	855	332	394	405	396	458	471	28.0797	39.3523	37.2652	34.1628	45.0671	42.0002	34.8991	40.41
ASIC002487	AS2_scf7180000694921	+	6990	9191	2130	0	0	3	0	1	1	0	0	0.110804	0	0.0394985	0.0357946	0.0369348	0.0250977
ASIC002490	AS2_scf7180000694922	+	110690	110923	234	0	0	0	0	0	0	0	0	0	0	0	0	0	0
ASIC002491	AS2_scf7180000694922	-	114681	115277	570	26	11	9	28	11	18	3.29851	1.648	1.24217	3.62332	1.62359	2.40765	2.0629	2.55152
ASIC002492	AS2_scf7180000694922	-	117107	118194	1014	97	105	127	82	99	93	6.91757	8.84284	9.85328	5.96485	8.21404	6.99265	8.5379	7.05718
ASIC002493	AS2_scf7180000694922	-	118701	126090	2058	146	105	124	93	88	102	5.13012	4.35697	4.74014	3.3332	3.59747	3.77878	4.74241	3.56982
ASIC002494	AS2_scf7180000694922	-	127126	127338	213	35	19	19	22	3	33	11.8825	7.61754	7.01761	7.61845	1.18495	11.8122	8.83922	6.87187
ASIC002495	AS2_scf7180000694922	+	135582	136181	600	0	3	1	1	0	0	0	0.426983	0.131118	0.122934	0	0	0.186034	0.0409781
ASIC002497	AS2_scf7180000694922	+	136940	142661	3726	322	562	685	487	689	510	6.24932	12.8805	14.4631	9.64073	15.5574	10.4358	11.1977	11.878
ASIC002498	AS2_scf7180000694922	-	144999	145356	291	547	1161	1329	942	1185	1154	135.93	340.706	359.292	238.771	342.598	302.35	278.642	294.573
ASIC002499	AS2_scf7180000694922	-	152055	152978	792	90	131	122	266	270	348	8.21745	14.1249	12.1185	24.7731	28.6813	33.5004	11.487	28.9849
ASIC002500	AS2_scf7180000694922	-	61905	63161	270	4	3	12	6	2	5	1.07131	0.948851	3.49649	1.63912	0.623198	1.4119	1.83889	1.22474
ASIC002501	AS2_scf7180000694922	+	155265	156565	1053	202	79	100	115	91	138	13.8721	6.40677	7.47114	8.05551	7.27064	9.99188	9.25001	8.43935
ASIC002502	AS2_scf7180000694922	-	157075	166239	1116	2183	2247	2399	1556	1477	1396	141.452	171.941	169.115	102.842	111.346	95.3713	160.836	103.186
ASIC002503	AS2_scf7180000694922	-	176020	176289	270	0	0	0	2	0	0	0	0	0	0.546374	0	0	0	0.182125
ASIC002504	AS2_scf7180000694922	-	180812	182380	1497	38	55	49	78	103	153	1.83561	3.13748	2.57507	3.84323	5.78862	7.79231	2.51606	5.80805
ASIC002505	AS2_scf7180000694922	+	190302	190842	333	211	72	96	108	82	112	45.8203	18.4641	22.6799	23.9223	20.7171	25.6431	28.9881	23.4275
ASIC002506	AS2_scf7180000694922	+	191718	205062	1584	943	456	681	658	393	607	43.0503	24.5839	33.8226	30.6404	20.8736	29.2166	33.8189	26.9102
ASIC002507	AS2_scf7180000694922	-	70209	70838	474	230	513	598	302	478	438	35.0889	92.4229	99.2517	46.9951	84.8417	70.4518	75.5878	67.4295
ASIC002508	AS2_scf7180000694922	-	73565	77608	1779	913	1556	2046	1555	1850	1764	37.112	74.692	90.4784	64.4731	87.4894	75.5995	67.4275	75.854
ASIC002509	AS2_scf7180000694922	-	77852	82205	2952	826	1264	1287	1374	1238	1279	20.2341	36.5655	34.2987	34.3316	35.2829	33.0332	30.3661	34.2159
ASIC002510	AS2_scf7180000694922	-	82699	85341	2061	623	780	771	1075	771	756	21.859	32.3189	29.4301	38.4728	31.4729	27.9666	27.8693	32.6374
ASIC002511	AS2_scf7180000694922	-	88314	92385	1761	343	233	189	555	289	351	14.0849	11.2989	8.4434	23.2465	13.807	15.1965	11.2758	17.4167
ASIC002512	AS2_scf7180000694922	-	94752	100043	2913	272	130	120	430	164	202	6.75224	3.81104	3.24083	10.8881	4.73656	5.28698	4.60137	6.97054
ASIC002516	AS2_scf7180000694926	+	4773	4952	180	0	0	0	0	0	0	0	0	0	0	0	0	0	0
ASIC002518	AS2_scf7180000694929	+	5804	6332	228	22	4	7	22	8	13	6.97762	1.49819	2.41534	7.11724	2.95199	4.34715	3.63038	4.80546
ASIC002519	AS2_scf7180000694929	+	11033	11257	225	5	2	6	7	5	4	1.60697	0.759081	2.0979	2.29477	1.86959	1.35542	1.48798	1.83993
ASIC002521	AS2_scf7180000694932	+	426	1081	570	0	0	0	1	2	5	0	0	0	0.129404	0.295199	0.668793	0	0.364465
ASIC002525	AS2_scf7180000694937	+	13173	13775	603	0	0	1	0	0	0	0	0	0.130466	0	0	0	0.0434887	0
ASIC002526	AS2_scf7180000694937	+	18207	18386	180	0	0	0	0	0	0	0	0	0	0	0	0	0	0
ASIC002528	AS2_scf7180000694939	+	13372	13539	168	0	0	0	0	0	0	0	0	0	0	0	0	0	0
ASIC002529	AS2_scf7180000694939	+	18625	26166	3180	14	24	15	41	46	64	0.318362	0.644503	0.37109	0.951	1.217	1.53444	0.444651	1.23415
ASIC002530	AS2_scf7180000694939	-	34488	35111	561	436	46	10	455	33	207	56.2009	7.00222	1.40234	59.8236	4.94893	28.1322	21.5352	30.9682
ASIC002536	AS2_scf7180000694942	+	1324	3364	1869	34	29	30	36	28	29	1.3155	1.32504	1.26278	1.42075	1.2604	1.183	1.3011	1.28805
ASIC002543	AS2_scf7180000694950	-	20520	25057	1413	298	342	428	284	292	307	15.2508	20.6692	23.8296	14.8252	17.386	16.5651	19.9166	16.2588
ASIC002544	AS2_scf7180000694950	-	31169	31872	216	42	53	39	46	35	28	14.061	20.9538	14.2045	15.7083	13.6325	9.88327	16.4064	13.0747
ASIC002545	AS2_scf7180000694950	-	32785	33063	279	0	0	0	0	0	0	0	0	0	0	0	0	0	0
ASIC002546	AS2_scf7180000694950	+	61427	62859	342	23	8	5	15	25	9	4.86319	1.99758	1.15016	3.23511	6.14998	2.00638	2.67031	3.79716
ASIC002547	AS2_scf7180000694950	-	62983	65483	1938	378	282	309	279	280	330	14.1045	12.4261	12.5435	10.6188	12.1553	12.9825	13.0247	11.9188
ASIC002548	AS2_scf7180000694950	-	68607	69290	684	16	4	4	7	4	8	1.69155	0.499395	0.460065	0.754859	0.491998	0.891724	0.883668	0.71286
ASIC002549	AS2_scf7180000694950	-	69316	70115	603	3	5	5	1	3	7	0.359769	0.708098	0.652331	0.122323	0.418566	0.885069	0.573399	0.475319
ASIC002552	AS2_scf7180000694951	-	4882	7242	1302	712	703	771	642	582	654	39.5447	46.1089	46.5863	36.3704	37.6073	38.2969	44.08	37.4248
ASIC002555	AS2_scf7180000694954	-	9550	9953	342	0	0	0	0	0	0	0	0	0	0	0	0	0	0
ASIC002558	AS2_scf7180000694956	-	1168	2416	705	43	14	25	23	13	31	4.41061	1.69582	2.78975	2.40637	1.55137	3.3525	2.9654	2.43675
ASIC002559	AS2_scf7180000694956	-	40112	41503	1392	228	217	231	201	209	227	11.8445	13.3125	13.0553	10.6508	12.6318	12.4332	12.7374	11.9053
ASIC002560	AS2_scf7180000694956	-	41869	42441	573	449	508	612	313	323	334	56.6646	75.7094	84.0257	40.2915	47.425	44.4415	72.1332	44.0527
ASIC002561	AS2_scf7180000694956	+	62418	65352	1674	2308	1291	1254	2223	1443	1577	99.7011	65.8584	58.9328	97.9508	72.5222	71.8245	74.8308	80.7658
ASIC002562	AS2_scf7180000694956	-	72708	74242	912	38	27	50	38	55	60	3.01307	2.52819	4.31311	3.07335	5.07373	5.01595	3.28479	4.38768
ASIC002563	AS2_scf7180000694956	-	75403	75813	318	1394	1026	694	830	663	855	316.997	275.525	171.691	192.52	175.407	204.991	254.738	190.973
ASIC002564	AS2_scf7180000694956	-	76094	76321	228	0	5	1	1	2	3	0	1.87273	0.345049	0.323511	0.737998	1.00319	0.73926	0.688233
ASIC002565	AS2_scf7180000694956	+	78262	78642	318	0	1	1	1	1	1	0	0.268543	0.247393	0.231951	0.264565	0.239756	0.171979	0.245424
ASIC002566	AS2_scf7180000694956	+	80689	80886	198	2	2	0	0	1	2	0.73044	0.862592	0	0	0.424908	0.770125	0.531011	0.398344
ASIC002567	AS2_scf7180000694956	+	82135	82599	465	5	2	7	5	2	5	0.777565	0.367297	1.1843	0.793124	0.361857	0.819811	0.776386	0.658264
ASIC002568	AS2_scf7180000694956	-	83058	93443	7524	3519	2509	2455	4961	4231	4428	33.8213	28.4769	25.6695	48.6345	47.3101	44.8699	29.3226	46.9382
ASIC002569	AS2_scf7180000694956	-	2419	2805	387	5	2	8	3	2	6	0.934284	0.441326	1.62628	0.571787	0.434789	1.18205	1.00063	0.729543
ASIC002570	AS2_scf7180000694956	-	19081	19682	204	0	0	0	1	0	0	0	0	0	0.361571	0	0	0	0.120524
ASIC002571	AS2_scf7180000694956	+	24702	26930	1737	429	497	500	347	326	411	17.8598	24.4341	22.6457	14.7351	15.7898	18.0401	21.6465	16.1883
ASIC002572	AS2_scf7180000694956	-	29321	30419	732	4043	2672	3269	5543	3726	5333	399.404	311.721	351.333	558.544	428.244	555.465	354.153	514.085
ASIC002573	AS2_scf7180000694956	+	31288	32460	1032	302	279	314	248	278	317	21.1615	23.0869	23.9367	17.7254	22.6634	23.4194	22.7284	21.2694
ASIC002574	AS2_scf7180000694956	+	34223	35023	582	2077	1693	1792	1527	1612	1452	258.067	248.413	242.231	193.526	233.025	190.213	249.571	205.588
ASIC002575	AS2_scf7180000694956	-	36352	37431	1080	740	870	954	753	727	902	49.5482	68.7917	69.4928	51.4275	56.6331	63.6765	62.6109	57.2457
ASIC002578	AS2_scf7180000694957	+	3440	6962	819	19	14	7	27	8	12	1.6776	1.45977	0.672402	2.43166	0.8218	1.1171	1.26993	1.45686
ASIC002581	AS2_scf7180000694963	-	65967	66592	513	1	69	7	12	19	10	0.140962	11.4861	1.07348	1.72539	3.11599	1.48621	4.23351	2.1092
ASIC002582	AS2_scf7180000694963	+	16681	21035	2913	577	565	542	645	579	603	14.3237	16.5634	14.6377	16.3321	16.7224	15.7824	15.1749	16.279
ASIC002583	AS2_scf7180000694963	-	22520	22899	339	1	0	0	0	0	0	0.213314	0	0	0	0	0	0.0711048	0
ASIC002584	AS2_scf7180000694963	+	28488	33878	3531	540	861	671	692	667	559	11.059	20.8231	14.95	14.4555	15.8923	12.0701	15.6107	14.1393
ASIC002585	AS2_scf7180000694963	+	36169	36372	204	0	0	0	0	0	0	0	0	0	0	0	0	0	0
ASIC002586	AS2_scf7180000694963	+	46841	51537	2916	1681	4459	4029	1183	1838	1523	41.6869	130.584	108.699	29.9241	53.0295	39.8207	93.6566	40.9248
ASIC002587	AS2_scf7180000694963	+	53837	55260	1278	0	3	3	3	1	0	0	0.200461	0.184674	0.173147	0.0658308	0	0.128378	0.0796592
ASIC002588	AS2_scf7180000694963	+	55943	60526	2988	597	933	1112	602	802	609	14.4482	26.665	29.2779	14.8607	22.5815	15.5394	23.4637	17.6605
ASIC002590	AS2_scf7180000694964	-	3559	4032	300	0	0	0	0	0	0	0	0	0	0	0	0	0	0
ASIC002592	AS2_scf7180000694971	+	14992	16954	1938	41	39	11	58	35	54	1.52985	1.71851	0.446533	2.20749	1.51941	2.1244	1.23163	1.95043
ASIC002593	AS2_scf7180000694971	-	34157	34591	435	16	4	5	17	11	12	2.65981	0.785256	0.904265	2.88259	2.12747	2.10324	1.44978	2.3711
ASIC002594	AS2_scf7180000694971	+	53309	54814	1506	264	124	135	313	185	267	12.6765	7.03133	7.05219	15.33	10.3349	13.5171	8.92	13.0607
ASIC002595	AS2_scf7180000694971	+	62158	62856	699	0	0	1	0	0	0	0	0	0.112548	0	0	0	0.037516	0
ASIC002596	AS2_scf7180000694971	-	81020	81268	249	0	0	0	0	0	0	0	0	0	0	0	0	0	0
ASIC002600	AS2_scf7180000694973	-	2109	2549	441	1	3	0	0	0	0	0.163976	0.580929	0	0	0	0	0.248302	0
ASIC002601	AS2_scf7180000694973	-	28799	30059	756	0	1	0	1	3	2	0	0.112958	0	0.0975668	0.333856	0.201699	0.0376528	0.211041
ASIC002602	AS2_scf7180000694973	-	40992	41159	168	4	1	0	4	1	1	1.72175	0.508313	0	1.7562	0.500784	0.453824	0.743355	0.903603
ASIC002607	AS2_scf7180000694980	+	2245	2640	396	1	0	0	0	0	0	0.18261	0	0	0	0	0	0.06087	0
ASIC002608	AS2_scf7180000694980	+	21061	21953	852	0	0	0	0	0	0	0	0	0	0	0	0	0	0
ASIC002611	AS2_scf7180000694985	-	15149	15907	669	3	1	1	3	3	1	0.324276	0.127648	0.117595	0.330765	0.377272	0.113965	0.18984	0.274001
ASIC002612	AS2_scf7180000694985	+	110546	111714	1023	3	8	0	0	0	1	0.212063	0.667813	0	0	0	0.0745283	0.293292	0.0248428
ASIC002613	AS2_scf7180000694985	-	142624	142803	180	0	0	0	0	0	0	0	0	0	0	0	0	0	0
ASIC002614	AS2_scf7180000694985	+	147127	147462	336	54	10	16	37	29	47	11.6218	2.54157	3.74624	8.12244	7.26137	10.6649	5.96988	8.68289
ASIC002615	AS2_scf7180000694985	-	151769	152044	276	16	9	8	9	8	5	4.19209	2.78467	2.28032	2.40523	2.4386	1.3812	3.08569	2.07501
ASIC002616	AS2_scf7180000694985	+	158543	160195	504	9	2	1	1	5	1	1.29131	0.338875	0.156093	0.14635	0.83464	0.151275	0.595427	0.377422
ASIC002617	AS2_scf7180000694985	+	162902	190118	1773	200	28	44	175	103	152	8.1572	1.34862	1.95236	7.28036	4.88752	6.53629	3.81939	6.23472
ASIC002618	AS2_scf7180000694985	+	199753	200814	492	15	6	3	13	13	11	2.20468	1.04142	0.479702	1.94896	2.22299	1.70461	1.24194	1.95885
ASIC002619	AS2_scf7180000694985	+	208055	212755	4701	151	203	288	107	69	88	2.32277	3.68762	4.81967	1.67887	1.23486	1.42721	3.61002	1.44698
ASIC002620	AS2_scf7180000694985	+	212830	213441	612	22	46	84	13	19	23	2.59951	6.4187	10.798	1.56681	2.61193	2.86532	6.6054	2.34802
ASIC002621	AS2_scf7180000694985	+	219934	220790	792	0	3	5	0	0	1	0	0.323472	0.496661	0	0	0.0962657	0.273378	0.0320886
ASIC002622	AS2_scf7180000694985	+	23612	24469	858	198	215	184	197	149	201	16.6877	21.3989	16.8712	16.9357	14.6103	17.861	18.3193	16.469
ASIC002623	AS2_scf7180000694985	-	221482	222886	1158	0	1	2	0	1	2	0	0.0737449	0.135874	0	0.0726526	0.131679	0.069873	0.0681107
ASIC002624	AS2_scf7180000694985	+	224978	225718	675	265	322	271	291	265	276	28.3898	40.7373	31.585	31.799	33.0295	31.1747	33.5707	32.001
ASIC002625	AS2_scf7180000694985	-	225807	226940	1134	736	393	484	228	188	221	46.9337	29.5951	33.5774	14.8302	13.9478	14.8585	36.7021	14.5455
ASIC002626	AS2_scf7180000694985	+	228121	230403	876	996	727	761	780	735	805	82.2195	70.8714	68.3433	65.6772	70.59	70.0629	73.8114	68.7767
ASIC002627	AS2_scf7180000694985	+	233608	238362	3756	2106	1607	1732	1860	1463	1741	40.5464	36.5368	36.2775	36.5268	32.7702	35.3403	37.7869	34.8791
ASIC002628	AS2_scf7180000694985	-	242399	244077	537	510	448	488	544	489	569	68.6777	71.2433	71.4925	74.722	76.6116	80.7857	70.4712	77.3731
ASIC002629	AS2_scf7180000694985	-	246404	247284	330	154	92	101	128	107	137	33.7463	23.8075	24.0781	28.6101	27.2791	31.6521	27.2107	29.1805
ASIC002630	AS2_scf7180000694985	-	250602	252386	1632	1	1	3	0	1	3	0.0443098	0.0523263	0.144616	0	0.0515513	0.140151	0.0804174	0.0639009
ASIC002631	AS2_scf7180000694985	-	262943	270524	4719	0	0	2	1	0	4	0	0	0.0333423	0.0156305	0	0.0646259	0.0111141	0.0267521
ASIC002632	AS2_scf7180000694985	+	271583	273036	1386	645	775	763	525	707	605	33.6524	47.7506	43.3088	27.9396	42.9157	33.2804	41.5706	34.7119
ASIC002633	AS2_scf7180000694985	+	31740	38864	2088	2499	1762	1678	2683	2068	2551	86.5477	72.0636	63.2232	94.7794	83.3259	93.1486	73.9448	90.418
ASIC002634	AS2_scf7180000694985	+	273738	275352	1548	22	35	40	41	45	38	1.02771	1.9308	2.03284	1.9536	2.44569	1.87158	1.66379	2.09029
ASIC002635	AS2_scf7180000694985	+	275645	277095	1389	5	10	15	0	3	2	0.260308	0.614806	0.84958	0	0.18171	0.10978	0.574898	0.0971634
ASIC002636	AS2_scf7180000694985	+	277929	279406	1269	360	349	369	381	372	388	20.5145	23.4857	22.876	22.1456	24.6627	23.3113	22.2921	23.3732
ASIC002637	AS2_scf7180000694985	+	283533	283736	204	90	103	146	146	123	170	31.903	43.1169	56.3038	52.7894	50.7265	63.5353	43.7746	55.6837
ASIC002638	AS2_scf7180000694985	+	290075	290239	165	110	152	190	150	170	196	48.209	78.6684	90.5909	67.055	86.6812	90.5667	72.4894	81.4343
ASIC002639	AS2_scf7180000694985	+	299767	309788	2088	39	31	66	45	66	86	1.35068	1.26786	2.48673	1.58967	2.65934	3.14025	1.70176	2.46308
ASIC002640	AS2_scf7180000694985	-	311435	321877	2073	311	163	151	381	229	371	10.8488	6.71473	5.7305	13.5566	9.29386	13.6449	7.76467	12.1651
ASIC002641	AS2_scf7180000694985	-	325928	339474	3603	146	114	130	232	190	186	2.93027	2.70197	2.83853	4.7495	4.43659	3.93591	2.82359	4.374
ASIC002642	AS2_scf7180000694985	-	343899	345314	1416	21	15	15	13	25	21	1.07245	0.904625	0.83338	0.67718	1.48538	1.13071	0.936817	1.09776
ASIC002643	AS2_scf7180000694985	-	346452	346945	354	1256	1057	1104	1140	1075	1241	256.57	254.984	245.347	237.534	255.485	267.279	252.3	253.433
ASIC002644	AS2_scf7180000694985	-	43400	46327	1026	158	139	153	242	215	272	11.136	11.5693	11.7317	17.3977	17.6299	20.2124	11.479	18.4134
ASIC002645	AS2_scf7180000694985	+	347916	350092	1740	21	23	30	21	17	18	0.87275	1.12881	1.3564	0.890213	0.821977	0.788715	1.11932	0.833635
ASIC002646	AS2_scf7180000694985	-	354253	354483	231	0	0	0	0	0	0	0	0	0	0	0	0	0	0
ASIC002647	AS2_scf7180000694985	-	354642	355130	411	0	0	0	1	0	0	0	0	0	0.179466	0	0	0	0.059822
ASIC002648	AS2_scf7180000694985	-	367604	367759	156	0	0	0	0	0	0	0	0	0	0	0	0	0	0
ASIC002649	AS2_scf7180000694985	-	405472	405630	159	0	0	0	0	0	0	0	0	0	0	0	0	0	0
ASIC002650	AS2_scf7180000694985	-	411449	411676	228	0	0	0	1	0	0	0	0	0	0.323511	0	0	0	0.107837
ASIC002651	AS2_scf7180000694985	+	434346	434879	534	3	0	2	1	0	6	0.406256	0	0.294648	0.138128	0	0.856656	0.233635	0.331595
ASIC002652	AS2_scf7180000694985	-	438593	438961	369	0	0	1	0	0	2	0	0	0.213201	0	0	0.413238	0.0710669	0.137746
ASIC002653	AS2_scf7180000694985	+	440319	441317	555	11	8	6	5	6	7	1.43324	1.23094	0.850498	0.664509	0.909532	0.961616	1.17156	0.845219
ASIC002654	AS2_scf7180000694985	-	446202	446523	219	2	0	0	0	0	0	0.660398	0	0	0	0	0	0.220133	0
ASIC002655	AS2_scf7180000694985	+	48551	49503	882	0	1	2	0	2	0	0	0.0968215	0.178392	0	0.190775	0	0.091738	0.0635916
ASIC002656	AS2_scf7180000694985	+	451876	452498	480	0	0	0	0	0	0	0	0	0	0	0	0	0	0
ASIC002657	AS2_scf7180000694985	-	504557	504982	426	1	8	2	3	0	0	0.16975	1.60369	0.369348	0.51944	0	0	0.714263	0.173147
ASIC002658	AS2_scf7180000694985	-	508668	509129	462	0	0	0	0	0	0	0	0	0	0	0	0	0	0
ASIC002659	AS2_scf7180000694985	-	509708	510089	246	0	0	0	0	0	0	0	0	0	0	0	0	0	0
ASIC002660	AS2_scf7180000694985	-	535146	535442	297	0	0	0	0	0	0	0	0	0	0	0	0	0	0
ASIC002661	AS2_scf7180000694985	-	550091	550318	228	0	0	0	0	0	0	0	0	0	0	0	0	0	0
ASIC002662	AS2_scf7180000694985	-	560975	563591	1566	5	7	14	7	11	11	0.230886	0.381722	0.703317	0.329708	0.590964	0.535547	0.438642	0.485406
ASIC002663	AS2_scf7180000694985	-	563674	564684	924	7	5	5	2	2	2	0.54783	0.462103	0.425709	0.159655	0.182103	0.165027	0.478547	0.168928
ASIC002664	AS2_scf7180000694985	-	568618	568845	153	0	0	0	0	0	0	0	0	0	0	0	0	0	0
ASIC002665	AS2_scf7180000694985	+	586681	588226	480	0	0	0	0	0	0	0	0	0	0	0	0	0	0
ASIC002666	AS2_scf7180000694985	+	51150	52675	1269	0	0	0	2	11	0	0	0	0	0.11625	0.729274	0	0	0.281841
ASIC002667	AS2_scf7180000694985	+	598444	599068	507	0	0	2	0	0	1	0	0	0.31034	0	0	0.150379	0.103447	0.0501265
ASIC002668	AS2_scf7180000694985	-	616153	619026	1338	413	173	216	212	157	156	22.321	11.0416	12.7003	11.687	9.87196	8.88925	15.3543	10.1494
ASIC002669	AS2_scf7180000694985	+	620955	621113	159	0	1	0	0	1	0	0	0.537085	0	0	0.52913	0	0.179028	0.176377
ASIC002670	AS2_scf7180000694985	+	640901	642229	1329	344	406	491	386	525	480	18.7177	26.088	29.0651	21.4233	33.2349	27.5368	24.6236	27.3983
ASIC002671	AS2_scf7180000694985	-	645491	648030	2307	985	931	866	414	536	475	30.8751	34.4622	29.5315	13.2366	19.5469	15.6979	31.6229	16.1605
ASIC002672	AS2_scf7180000694985	+	649753	659623	4320	1155	1954	1919	772	977	995	19.3338	38.6261	34.9467	13.1813	19.027	17.5605	30.9689	16.5896
ASIC002673	AS2_scf7180000694985	-	659918	681069	2736	94	92	123	116	102	98	2.48446	2.87152	3.53675	3.12727	3.13649	2.7309	2.96424	2.99822
ASIC002674	AS2_scf7180000694985	-	682697	689132	978	22	9	18	33	21	39	1.62669	0.785858	1.44793	2.48885	1.80651	3.04034	1.28683	2.44523
ASIC002675	AS2_scf7180000694985	-	689816	690187	372	4	4	1	3	1	9	0.777565	0.918243	0.211481	0.594843	0.226161	1.84457	0.635763	0.888526
ASIC002676	AS2_scf7180000694985	-	691559	710215	2832	4685	5270	5617	4732	4419	4875	119.629	158.912	156.037	123.247	131.278	131.244	144.859	128.589
ASIC002677	AS2_scf7180000694985	+	56024	56176	153	23	2	4	19	13	29	10.8707	1.1163	2.05676	9.1598	7.14845	14.4512	4.68124	10.2531
ASIC002678	AS2_scf7180000694985	+	712069	712918	792	136	134	151	126	170	147	12.4175	14.4484	14.9992	11.7346	18.0586	14.1511	13.955	14.6481
ASIC002679	AS2_scf7180000694985	-	724929	725990	1062	55	41	54	39	46	48	3.74505	3.29686	4.00022	2.70872	3.64412	3.44598	3.68071	3.26628
ASIC002680	AS2_scf7180000694985	+	728548	729448	825	74	62	82	198	166	136	6.48631	6.41768	7.81943	17.7025	16.9283	12.5684	6.90781	15.7331
ASIC002681	AS2_scf7180000694985	-	732597	733825	1155	1510	772	936	1150	1035	1192	94.5398	57.0789	63.7542	73.4412	75.3908	78.6848	71.791	75.8389
ASIC002682	AS2_scf7180000694985	+	741510	741931	258	0	0	0	0	0	0	0	0	0	0	0	0	0	0
ASIC002683	AS2_scf7180000694985	+	749108	749356	249	0	0	0	0	0	0	0	0	0	0	0	0	0	0
ASIC002684	AS2_scf7180000694985	-	752570	753134	321	0	0	0	0	0	0	0	0	0	0	0	0	0	0
ASIC002685	AS2_scf7180000694985	-	70616	71982	222	1	0	0	0	0	0	0.325737	0	0	0	0	0	0.108579	0
ASIC002687	AS2_scf7180000694986	+	2248	3204	957	11	10	7	10	2	3	0.83119	0.892336	0.575442	0.770747	0.175824	0.239004	0.766323	0.395192
ASIC002693	AS2_scf7180000694995	+	130	397	198	355	436	522	382	484	489	129.653	188.045	207.406	142.306	205.655	188.296	175.035	178.752
ASIC002694	AS2_scf7180000694995	+	135288	135848	330	0	0	0	0	0	0	0	0	0	0	0	0	0	0
ASIC002695	AS2_scf7180000694995	-	139359	140132	624	0	0	0	0	0	0	0	0	0	0	0	0	0	0
ASIC002696	AS2_scf7180000694995	+	144953	166958	1764	102	24	27	95	41	59	4.1814	1.16186	1.20415	3.97236	1.95544	2.55006	2.18247	2.82595
ASIC002698	AS2_scf7180000694995	+	786	1920	504	465	540	602	465	489	479	66.7179	91.4963	93.9682	68.0528	81.6278	72.4605	84.0608	74.0471
ASIC002699	AS2_scf7180000694995	-	2219	3267	984	1119	800	937	386	349	390	82.2346	69.4281	74.9134	28.9345	29.8394	30.218	75.5254	29.664
ASIC002700	AS2_scf7180000694995	+	10939	12194	927	1	6	2	3	2	2	0.0780082	0.552729	0.169733	0.238707	0.181514	0.164493	0.266823	0.194905
ASIC002701	AS2_scf7180000694995	-	13245	14442	564	1077	1134	1253	961	878	989	138.088	171.702	174.778	125.681	130.971	133.695	161.523	130.115
ASIC002702	AS2_scf7180000694995	+	17064	19841	1767	2191	1549	1627	1277	1171	1256	89.6655	74.861	72.4379	53.3063	55.7545	54.1938	78.9881	54.4182
ASIC002703	AS2_scf7180000694995	+	30783	31277	495	0	0	0	0	0	0	0	0	0	0	0	0	0	0
ASIC002704	AS2_scf7180000694995	+	122800	122961	162	1	0	0	0	0	0	0.44638	0	0	0	0	0	0.148793	0
ASIC002709	AS2_scf7180000695001	+	19499	19913	321	2	2	4	0	0	0	0.450552	0.532066	0.980325	0	0	0	0.654314	0
ASIC002710	AS2_scf7180000695001	+	23060	23713	654	77	30	30	105	63	61	8.51398	3.91727	3.60876	11.8423	8.10443	7.11129	5.34667	9.01934
ASIC002711	AS2_scf7180000695001	-	23841	25858	1860	0	0	5	6	11	2	0	0	0.211481	0.237937	0.497553	0.0819811	0.0704938	0.27249
ASIC002712	AS2_scf7180000695001	-	26017	26685	606	0	0	0	0	1	0	0	0	0	0	0.138831	0	0	0.0462771
ASIC002713	AS2_scf7180000695001	+	27380	27790	411	0	0	0	1	5	3	0	0	0	0.179466	1.0235	0.556514	0	0.586493
ASIC002714	AS2_scf7180000695001	-	28480	29251	717	49	2	5	147	18	13	4.94193	0.238205	0.548613	15.1224	2.11209	1.38236	1.90958	6.20563
ASIC002717	AS2_scf7180000695008	-	46594	51299	2271	53	12	7	45	64	49	1.68763	0.451237	0.242491	1.46157	2.37095	1.64504	0.793788	1.82585
ASIC002718	AS2_scf7180000695008	-	55781	57392	1287	11	2	1	10	19	3	0.618065	0.132706	0.0611275	0.57312	1.24204	0.177721	0.270633	0.664293
ASIC002719	AS2_scf7180000695008	-	58442	59346	420	112	220	277	143	265	213	19.2836	44.7315	51.8854	25.1137	53.0831	38.6658	38.6335	38.9542
ASIC002720	AS2_scf7180000695008	-	59863	66122	3366	1282	2089	2592	1948	3630	2475	27.5419	52.9987	60.5809	42.6873	90.7303	56.0606	47.0405	63.1594
ASIC002721	AS2_scf7180000695008	-	82916	86836	1392	641	332	355	791	529	686	33.2996	20.3676	20.0634	41.9142	31.9725	37.5735	24.5768	37.1534
ASIC002723	AS2_scf7180000695009	-	9490	9942	453	5	1	0	4	0	1	0.798163	0.188513	0	0.651307	0	0.168306	0.328892	0.273204
ASIC002724	AS2_scf7180000695009	+	77599	83820	1716	56	30	52	152	138	182	2.35988	1.49295	2.38397	6.53356	6.76584	8.08632	2.07893	7.12857
ASIC002725	AS2_scf7180000695009	-	87137	187082	3087	794	387	373	814	468	815	18.5996	10.7057	9.50577	19.4496	12.7547	20.1288	12.937	17.4444
ASIC002726	AS2_scf7180000695009	-	199252	199455	204	0	0	0	0	0	0	0	0	0	0	0	0	0	0
ASIC002727	AS2_scf7180000695009	+	14237	15932	1101	274	206	222	311	207	293	17.9963	15.9779	15.8628	20.8352	15.8177	20.2898	16.6123	18.9809
ASIC002728	AS2_scf7180000695009	+	20500	21315	816	1	2	2	3	3	5	0.0886196	0.209305	0.192821	0.271178	0.309308	0.467172	0.163582	0.349219
ASIC002729	AS2_scf7180000695009	-	22455	22831	339	182	253	308	104	94	193	38.8232	63.7326	71.477	22.6286	23.3286	43.4064	58.0109	29.7879
ASIC002730	AS2_scf7180000695009	+	37143	37403	261	0	0	0	0	0	0	0	0	0	0	0	0	0	0
ASIC002731	AS2_scf7180000695009	-	40824	41078	255	0	0	0	0	0	0	0	0	0	0	0	0	0	0
ASIC002732	AS2_scf7180000695009	-	45780	45947	168	0	0	0	0	0	0	0	0	0	0	0	0	0	0
ASIC002733	AS2_scf7180000695009	+	58868	59710	843	1	2	0	2	0	0	0.0857812	0.202602	0	0.174995	0	0	0.0961276	0.0583317
ASIC002739	AS2_scf7180000695018	-	12031	12668	291	24	9	12	24	8	25	5.964	2.64113	3.24417	6.08334	2.3129	6.55003	3.94977	4.98209
ASIC002740	AS2_scf7180000695018	+	14935	15222	246	0	0	0	0	0	0	0	0	0	0	0	0	0	0
ASIC002741	AS2_scf7180000695018	+	23835	24632	534	0	0	0	0	0	0	0	0	0	0	0	0	0	0
ASIC002742	AS2_scf7180000695018	+	55208	55444	237	0	2	0	0	0	0	0	0.720646	0	0	0	0	0.240215	0
ASIC002743	AS2_scf7180000695018	+	63502	63762	261	0	0	1	0	1	2	0	0	0.301422	0	0.322344	0.584233	0.100474	0.302192
ASIC002744	AS2_scf7180000695018	+	63800	63982	183	1	0	2	0	0	0	0.395156	0	0.859793	0	0	0	0.418316	0
ASIC002745	AS2_scf7180000695018	+	87840	90165	462	0	0	0	0	0	0	0	0	0	0	0	0	0	0
ASIC002748	AS2_scf7180000695020	-	3006	3332	327	58	23	17	24	13	25	12.8263	6.00649	4.08993	5.41361	3.34469	5.82893	7.64089	4.86241
ASIC002749	AS2_scf7180000695020	-	11389	15636	3999	168	108	117	129	105	125	3.03793	2.30628	2.3017	2.37937	2.20901	2.38317	2.54864	2.32385
ASIC002750	AS2_scf7180000695020	-	16953	19021	1656	3049	2010	1890	3858	3141	3861	133.143	103.652	89.7876	171.841	159.576	177.761	108.861	169.726
ASIC002751	AS2_scf7180000695020	+	20138	20660	267	1	1	3	1	4	0	0.270837	0.319837	0.883945	0.276257	1.2604	0	0.49154	0.512219
ASIC002752	AS2_scf7180000695020	+	21886	28378	3462	133	183	158	143	158	202	2.77808	4.51403	3.59042	3.04672	3.83963	4.44857	3.62751	3.77831
ASIC002753	AS2_scf7180000695020	-	28494	29019	459	102	70	75	44	40	53	16.0697	13.0234	12.8548	7.07072	7.33174	8.80359	13.9826	7.73535
ASIC002754	AS2_scf7180000695020	-	33213	34185	324	60	32	51	83	76	88	13.3914	8.43423	12.3834	18.8954	19.7346	20.7078	11.403	19.7793
ASIC002756	AS2_scf7180000695022	-	1859	4547	1791	2	18	17	13	22	17	0.0807522	0.858257	0.746738	0.535392	1.03344	0.723686	0.561916	0.764174
ASIC002757	AS2_scf7180000695022	+	5657	7018	1143	212	173	202	244	250	279	13.4125	12.9253	13.9034	15.7459	18.4015	18.6104	13.4137	17.5859
ASIC002759	AS2_scf7180000695022	+	39646	42285	1833	119	126	119	137	101	127	4.69466	5.87014	5.1074	5.51292	4.63574	5.28248	5.22407	5.14371
ASIC002761	AS2_scf7180000695023	-	6142	7164	333	15	8	8	5	9	8	3.25737	2.05157	1.89	1.10751	2.27383	1.83165	2.39964	1.73766
ASIC002762	AS2_scf7180000695023	+	76731	77846	1116	611	491	525	629	511	619	39.591	37.5714	37.0092	41.5729	38.5227	42.2886	38.0572	40.7947
ASIC002763	AS2_scf7180000695023	-	16221	19078	2382	1423	939	894	1076	666	890	43.1999	33.6639	29.5264	33.3192	23.523	28.4869	35.4634	28.443
ASIC002764	AS2_scf7180000695023	+	25048	25287	240	0	0	0	0	0	0	0	0	0	0	0	0	0	0
ASIC002765	AS2_scf7180000695023	-	32387	32842	306	237	212	201	213	131	192	56.0076	59.1636	51.6761	51.3431	36.0172	47.8384	55.6158	45.0662
ASIC002766	AS2_scf7180000695023	-	40991	42074	1017	743	780	861	577	459	460	52.8309	65.4959	66.6035	41.8484	37.971	34.4853	61.6434	38.1015
ASIC002767	AS2_scf7180000695023	+	47488	50798	498	94	103	138	93	135	118	13.6495	17.6623	21.8004	13.7746	22.8068	18.0655	17.7041	18.2156
ASIC002768	AS2_scf7180000695023	+	53293	54090	735	410	1436	1568	170	236	247	40.3382	166.843	167.832	17.0603	27.0137	25.6216	125.004	23.2319
ASIC002769	AS2_scf7180000695023	+	57326	58351	969	319	297	384	251	287	261	23.806	26.1742	31.1762	19.1062	24.9183	20.5359	27.0521	21.5201
ASIC002771	AS2_scf7180000695033	+	4722	5087	366	5	2	2	2	4	7	0.98789	0.466648	0.429897	0.403063	0.919472	1.45819	0.628145	0.926908
ASIC002776	AS2_scf7180000695038	+	4298	9210	414	0	0	0	0	0	0	0	0	0	0	0	0	0	0
ASIC002777	AS2_scf7180000695038	+	95876	96229	354	13	1	1	8	2	4	2.65558	0.241233	0.222235	1.6669	0.475321	0.861496	1.03968	1.00124
ASIC002778	AS2_scf7180000695038	+	103700	116850	2610	1109	1338	1617	885	993	1193	30.7263	43.778	48.7399	25.0107	32.0087	34.8495	41.0814	30.623
ASIC002780	AS2_scf7180000695038	+	9783	10994	1062	0	0	0	0	0	0	0	0	0	0	0	0	0	0
ASIC002781	AS2_scf7180000695038	+	13037	53776	1566	737	577	649	579	434	580	34.0326	31.4648	32.6038	27.2716	23.3162	28.2379	32.7004	26.2752
ASIC002782	AS2_scf7180000695038	+	53899	55918	951	143	66	84	78	82	81	10.8736	5.92658	6.94886	6.04976	7.25426	6.49383	7.91636	6.59928
ASIC002783	AS2_scf7180000695038	-	55987	57326	957	2	0	0	0	5	0	0.151126	0	0	0	0.43956	0	0.0503752	0.14652
ASIC002784	AS2_scf7180000695038	-	58160	59276	663	0	3	5	3	3	6	0	0.38641	0.593296	0.333758	0.380687	0.689976	0.326569	0.46814
ASIC002786	AS2_scf7180000695038	-	71244	73906	501	7	8	9	2	2	5	1.01037	1.36362	1.41325	0.294453	0.335855	0.760902	1.26241	0.463737
ASIC002788	AS2_scf7180000695039	-	761	2498	1182	31	8	6	68	24	12	1.89655	0.57798	0.399346	4.24341	1.70826	0.774035	0.957958	2.2419
ASIC002789	AS2_scf7180000695039	+	8042	8518	357	28	23	21	33	38	25	5.67165	5.50174	4.62771	6.8182	8.9552	5.3391	5.26703	7.0375
ASIC002791	AS2_scf7180000695043	+	455	610	156	1	0	1	3	0	1	0.463548	0	0.504302	1.41847	0	0.488733	0.322617	0.635735
ASIC002792	AS2_scf7180000695043	+	1507	1665	159	1	0	0	0	0	0	0.454802	0	0	0	0	0	0.151601	0
ASIC002793	AS2_scf7180000695043	+	3444	3641	198	0	0	0	0	0	0	0	0	0	0	0	0	0	0
ASIC002794	AS2_scf7180000695043	+	3659	4549	891	1	3	9	0	0	5	0.08116	0.287531	0.794657	0	0	0.427847	0.387783	0.142616
ASIC002795	AS2_scf7180000695043	+	7009	7356	192	3	2	12	7	6	4	1.1299	0.889548	4.91694	2.68918	2.62912	1.58838	2.31213	2.30223
ASIC002798	AS2_scf7180000695044	-	95985	96243	225	0	0	1	0	0	1	0	0	0.349649	0	0	0.338855	0.11655	0.112952
ASIC002799	AS2_scf7180000695044	-	100985	109741	2598	6146	7669	9559	8467	10382	9542	171.07	252.081	289.46	240.389	336.203	280.025	237.537	285.539
ASIC002801	AS2_scf7180000695044	+	113864	115622	1530	310	305	310	310	329	333	14.6518	17.0235	15.9399	14.9449	18.0911	16.5939	15.8717	16.5433
ASIC002802	AS2_scf7180000695044	+	116711	119773	1908	424	524	621	867	1078	1084	16.0697	23.4527	25.6052	33.517	47.5335	43.3159	21.7092	41.4555
ASIC002803	AS2_scf7180000695044	-	121154	124854	1152	168	289	282	253	260	273	10.5457	21.4233	19.258	16.1991	18.9881	18.0679	17.0757	17.7517
ASIC002805	AS2_scf7180000695044	-	49312	52814	2568	651	1776	2003	2910	4434	4822	18.3318	59.0593	61.3622	83.5837	145.265	143.162	46.2511	124.004
ASIC002806	AS2_scf7180000695044	+	54533	55458	801	4	8	7	4	1	5	0.361116	0.8529	0.687513	0.368342	0.105033	0.47592	0.633843	0.316432
ASIC002807	AS2_scf7180000695044	-	55514	56469	801	47	50	64	59	60	61	4.24312	5.33062	6.28583	5.43305	6.302	5.80623	5.28652	5.84709
ASIC002808	AS2_scf7180000695044	+	58113	59120	1008	464	378	434	613	569	529	33.2872	32.0237	33.8723	44.8563	47.491	40.0121	33.0611	44.1198
ASIC002809	AS2_scf7180000695044	+	59503	61882	2328	838	596	561	1075	779	903	26.0304	21.8627	18.9581	34.0604	28.1523	29.5734	22.2837	30.5954
ASIC002810	AS2_scf7180000695044	+	63063	66405	1383	336	398	437	438	459	479	17.5686	24.5754	24.8585	23.3602	27.9222	26.4064	22.3342	25.8963
ASIC002812	AS2_scf7180000695045	+	1423	6738	2661	217	185	229	155	203	295	5.89705	5.937	6.77027	4.29646	6.41817	8.45228	6.20144	6.38897
ASIC002813	AS2_scf7180000695045	-	54922	55603	483	12051	8392	9117	5220	4906	5842	1804.25	1483.74	1484.98	797.163	854.555	922.17	1590.99	857.963
ASIC002814	AS2_scf7180000695045	+	60905	61778	708	266	176	196	229	211	249	27.1687	21.2285	21.779	23.8576	25.0732	26.8141	23.3921	25.2483
ASIC002815	AS2_scf7180000695045	-	62682	64746	1119	320	192	223	306	323	371	20.6795	14.6525	15.678	20.1704	24.2847	25.2779	17.0033	23.2443
ASIC002816	AS2_scf7180000695045	-	69215	71785	933	181	343	501	178	245	236	14.0287	31.3945	42.2446	14.0722	22.0925	19.2853	29.2226	18.4833
ASIC002817	AS2_scf7180000695045	-	10047	24529	1545	679	753	793	945	986	1046	31.7805	41.6205	40.3794	45.1156	53.6918	51.6178	37.9268	50.1418
ASIC002818	AS2_scf7180000695045	+	26092	30936	3873	925	829	949	720	682	839	17.2709	18.2788	19.2767	13.7123	14.8148	16.5162	18.2755	15.0144
ASIC002819	AS2_scf7180000695045	-	32287	32571	285	440	354	428	373	499	429	111.642	106.072	118.145	96.5357	147.304	114.765	111.953	119.535
ASIC002820	AS2_scf7180000695045	+	33472	36235	2568	18	8	4	11	9	16	0.506871	0.266033	0.122541	0.315952	0.294854	0.475031	0.298481	0.361946
ASIC002821	AS2_scf7180000695045	-	36680	36937	258	522	372	465	245	259	287	146.309	123.13	141.791	70.0439	84.4578	84.8123	137.077	79.7713
ASIC002822	AS2_scf7180000695045	+	38169	39170	594	253	304	331	326	314	230	30.8002	43.7047	43.8386	40.4813	44.4737	29.5215	39.4478	38.1588
ASIC002823	AS2_scf7180000695045	-	40993	45935	2976	2300	1783	2135	1837	1963	1947	55.8875	51.1633	56.4391	45.5303	55.4941	49.8804	54.4966	50.3016
ASIC002826	AS2_scf7180000695047	+	15623	16141	519	0	0	2	0	0	0	0	0	0.303164	0	0	0	0.101055	0
ASIC002827	AS2_scf7180000695047	+	18563	20850	1404	16	3	12	23	16	11	0.824086	0.182471	0.672402	1.20833	0.958766	0.597341	0.559653	0.921478
ASIC002829	AS2_scf7180000695048	-	14413	15446	723	258	331	318	251	242	303	25.8048	39.0958	34.6022	25.607	28.1603	31.9522	33.1676	28.5732
ASIC002830	AS2_scf7180000695048	+	101780	101977	198	0	0	0	0	0	0	0	0	0	0	0	0	0	0
ASIC002831	AS2_scf7180000695048	-	110831	112240	1410	537	354	366	406	407	467	27.5407	21.44	20.421	21.2388	24.2848	25.2519	23.1339	23.5919
ASIC002833	AS2_scf7180000695048	-	17684	19912	2109	255	168	193	328	281	304	8.74346	6.80257	7.19939	11.4715	11.2096	10.9899	7.58181	11.2237
ASIC002834	AS2_scf7180000695048	+	20464	29634	7989	2447	1409	1599	1775	1330	1489	22.1494	15.0612	15.746	16.3881	14.0062	14.2102	17.6522	14.8682
ASIC002835	AS2_scf7180000695048	-	31733	32704	519	95	79	84	255	269	289	13.2366	12.9987	12.7329	36.2407	43.6058	42.4548	12.9894	40.7671
ASIC002836	AS2_scf7180000695048	+	39262	39879	618	1102	1040	1168	792	827	852	128.947	143.709	148.686	94.528	112.584	105.111	140.448	104.074
ASIC002837	AS2_scf7180000695048	-	43997	81509	4410	950	395	342	1101	523	668	15.5778	7.6489	6.10102	18.415	9.97753	11.5487	9.77589	13.3138
ASIC002838	AS2_scf7180000695048	-	88203	88577	375	0	0	0	0	0	0	0	0	0	0	0	0	0	0
ASIC002840	AS2_scf7180000695051	+	3919	5079	966	1	1	1	4	0	3	0.0748588	0.0884023	0.08144	0.305426	0	0.236778	0.081567	0.180735
ASIC002843	AS2_scf7180000695052	+	8272	22667	2958	821	180	150	857	206	409	20.0708	5.19655	3.98941	21.3701	5.85907	10.542	9.75225	12.5904
ASIC002844	AS2_scf7180000695052	-	30078	32713	1026	3	15	29	6	7	10	0.211443	1.24849	2.22365	0.431348	0.573998	0.743103	1.22786	0.582816
ASIC002845	AS2_scf7180000695052	-	35177	40546	1602	168	120	146	141	161	175	7.58344	6.39675	7.16977	6.49203	8.45519	8.3286	7.04999	7.75861
ASIC002847	AS2_scf7180000695053	-	16513	17106	594	0	0	0	0	0	0	0	0	0	0	0	0	0	0
ASIC002850	AS2_scf7180000695054	+	20485	20670	186	0	0	0	0	0	0	0	0	0	0	0	0	0	0
ASIC002853	AS2_scf7180000695056	-	415	1460	987	16	104	79	64	141	63	1.17226	8.99822	6.29687	4.78285	12.0188	4.86654	5.48912	7.22273
ASIC002854	AS2_scf7180000695056	-	61551	62917	1158	160	51	65	128	127	126	9.99151	3.76099	4.41591	8.15315	9.22688	8.29581	6.05614	8.55861
ASIC002855	AS2_scf7180000695056	-	65399	65981	504	793	751	823	1054	1503	1281	113.779	127.248	128.465	154.253	250.893	193.783	123.164	199.643
ASIC002856	AS2_scf7180000695056	-	76807	76959	153	1	0	0	1	1	0	0.472638	0	0	0.482095	0.549881	0	0.157546	0.343992
ASIC002857	AS2_scf7180000695056	-	78478	78945	468	1314	1602	1875	1239	1457	1374	203.034	292.319	315.189	195.276	261.923	223.84	270.181	227.013
ASIC002858	AS2_scf7180000695056	-	79829	81780	1716	876	661	648	662	569	585	36.9153	32.8946	29.708	28.4554	27.8968	25.9917	33.1726	27.448
ASIC002859	AS2_scf7180000695056	+	82928	86442	1191	240	163	187	298	316	350	14.572	11.6874	12.3522	18.4556	22.3221	22.4054	12.8705	21.061
ASIC002860	AS2_scf7180000695056	-	88060	88847	651	82	75	83	97	75	98	9.10862	9.83832	10.0303	10.9904	9.6926	11.4774	9.65907	10.7201
ASIC002861	AS2_scf7180000695056	-	89085	90511	936	676	696	589	839	800	802	52.2265	63.5	49.5056	66.1165	71.9075	65.3274	55.0774	67.7838
ASIC002862	AS2_scf7180000695056	+	92346	97983	2331	789	558	601	803	766	851	24.4768	20.4424	20.2837	25.4096	27.6469	27.8345	21.7343	26.9637
ASIC002863	AS2_scf7180000695056	-	99745	101775	1482	317	323	312	344	274	327	15.4679	18.6121	16.5623	17.1212	15.5547	16.8227	16.8808	16.4995
ASIC002864	AS2_scf7180000695056	+	3633	6343	981	20	63	76	39	67	59	1.47428	5.48418	6.0948	2.93237	5.746	4.58542	4.35109	4.42127
ASIC002865	AS2_scf7180000695056	+	103610	104583	912	363	261	241	386	313	367	28.7827	24.4392	20.7892	31.2188	28.8742	30.6809	24.6703	30.2579
ASIC002866	AS2_scf7180000695056	-	107368	108411	948	189	203	236	150	216	199	14.4169	18.2864	19.5848	11.671	19.1693	16.0045	17.4294	15.6149
ASIC002867	AS2_scf7180000695056	+	109798	111443	1224	0	1	1	6	0	0	0	0.0697685	0.0642738	0.361571	0	0	0.0446807	0.120524
ASIC002868	AS2_scf7180000695056	+	112718	113185	468	1	0	0	1	0	3	0.154516	0	0	0.157608	0	0.488733	0.0515054	0.215447
ASIC002869	AS2_scf7180000695056	-	123114	124199	1029	0	0	1	0	0	0	0	0	0.0764539	0	0	0	0.0254846	0
ASIC002870	AS2_scf7180000695056	+	133551	133901	351	0	0	0	0	0	0	0	0	0	0	0	0	0	0
ASIC002871	AS2_scf7180000695056	-	179251	182957	1581	1102	1104	877	1423	1245	1032	50.4045	59.6318	43.6398	66.3891	66.2517	49.7673	51.2254	60.8027
ASIC002872	AS2_scf7180000695056	-	199723	200412	690	0	1	2	6	1	4	0	0.123763	0.228032	0.641396	0.12193	0.441985	0.117265	0.40177
ASIC002873	AS2_scf7180000695056	-	202774	203791	951	1	0	0	4	1	1	0.0760395	0	0	0.310244	0.0884666	0.0801708	0.0253465	0.159627
ASIC002874	AS2_scf7180000695056	-	207772	208404	633	47	91	36	60	55	35	5.36925	12.2766	4.47418	6.99152	7.31002	4.21561	7.37335	6.17238
ASIC002875	AS2_scf7180000695056	+	8986	10054	993	205	462	485	375	526	497	14.9288	39.7313	38.4244	27.8552	44.5652	38.1596	31.0282	36.86
ASIC002876	AS2_scf7180000695056	-	210507	211043	537	0	0	0	0	0	0	0	0	0	0	0	0	0	0
ASIC002877	AS2_scf7180000695056	-	213015	213737	723	0	0	0	0	0	0	0	0	0	0	0	0	0	0
ASIC002878	AS2_scf7180000695056	+	220383	221880	624	74	14	11	71	19	24	8.57565	1.91595	1.38683	8.39262	2.5617	2.9324	3.95948	4.62891
ASIC002879	AS2_scf7180000695056	-	244253	244663	411	0	1	0	0	0	0	0	0.207778	0	0	0	0	0.0692592	0
ASIC002880	AS2_scf7180000695056	+	319318	320160	525	298	107	78	327	140	205	41.0466	17.4046	11.6883	45.9423	22.4351	29.7708	23.3798	32.7161
ASIC002882	AS2_scf7180000695056	-	349980	350297	318	78	19	18	90	37	46	17.7373	5.10231	4.45308	20.8756	9.78891	11.0288	9.09756	13.8978
ASIC002883	AS2_scf7180000695056	+	371001	371499	288	118	49	28	124	57	86	29.6285	14.5293	7.64858	31.758	16.6511	22.7668	17.2688	23.7253
ASIC002884	AS2_scf7180000695056	+	380124	408007	975	828	410	429	563	465	665	61.4109	35.9104	34.6153	42.592	40.1244	52.0012	43.9788	44.9058
ASIC002885	AS2_scf7180000695056	-	411834	412742	849	0	0	4	1	1	1	0	0	0.370653	0.0868793	0.0990951	0.0898026	0.123551	0.0919256
ASIC002886	AS2_scf7180000695056	+	13583	14692	996	1279	85	266	624	464	659	92.8605	7.28786	21.0105	46.2114	39.1939	50.4455	40.3863	45.2836
ASIC002887	AS2_scf7180000695056	-	416126	418291	2103	1006	575	720	401	340	410	34.5922	23.349	26.9345	14.0646	13.6019	14.8642	28.2919	14.1769
ASIC002888	AS2_scf7180000695056	+	418805	419493	552	0	0	0	1	0	1	0	0	0	0.133624	0	0.13812	0	0.0905815
ASIC002889	AS2_scf7180000695056	-	423090	426386	963	382	448	410	544	490	454	28.6851	39.7276	33.4944	41.6674	42.8085	35.944	33.9691	40.1399
ASIC002890	AS2_scf7180000695056	+	431463	431690	228	0	0	1	0	0	1	0	0	0.345049	0	0	0.334397	0.115016	0.111466
ASIC002891	AS2_scf7180000695056	+	435245	435802	405	513	382	484	306	408	379	91.5972	80.5469	94.0168	55.7302	84.7549	71.3478	88.7203	70.611
ASIC002892	AS2_scf7180000695056	-	436330	437781	1287	719	464	516	812	790	883	40.399	30.7879	31.5418	46.5373	51.6426	52.3093	34.2429	50.1631
ASIC002893	AS2_scf7180000695056	+	438439	439034	405	167	139	151	113	111	141	29.8182	29.309	29.3317	20.5801	23.0583	26.5437	29.4863	23.394
ASIC002894	AS2_scf7180000695056	-	439244	440322	1005	105	92	99	81	65	68	7.55515	7.8174	7.74969	5.94488	5.44136	5.15869	7.70741	5.51497
ASIC002895	AS2_scf7180000695056	-	442055	443061	468	9549	7958	9674	5662	5894	7415	1475.47	1452.11	1626.21	892.376	1059.56	1207.99	1517.93	1053.31
ASIC002896	AS2_scf7180000695056	+	458945	459807	771	2	0	0	0	1	0	0.187584	0	0	0	0.10912	0	0.0625279	0.0363734
ASIC002897	AS2_scf7180000695056	+	23010	24673	984	465	216	325	425	290	330	34.1726	18.7456	25.9838	31.8579	24.7949	25.5691	26.3007	27.4073
ASIC002898	AS2_scf7180000695056	-	461948	462163	216	2	0	0	0	1	0	0.66957	0	0	0	0.389499	0	0.22319	0.129833
ASIC002899	AS2_scf7180000695056	-	465994	466146	153	0	0	0	0	0	0	0	0	0	0	0	0	0	0
ASIC002900	AS2_scf7180000695056	+	467319	467960	642	5	0	3	3	2	2	0.56319	0	0.367622	0.344675	0.262093	0.237515	0.310271	0.281428
ASIC002901	AS2_scf7180000695056	+	470605	484735	2877	2008	1538	1513	2354	1768	2102	50.4712	45.6517	41.3727	60.3518	51.7014	55.7044	45.8319	55.9192
ASIC002902	AS2_scf7180000695056	+	485810	486509	558	3	3	6	7	3	8	0.388783	0.459121	0.845926	0.925311	0.452321	1.09308	0.56461	0.823571
ASIC002903	AS2_scf7180000695056	-	486861	487610	750	1240	989	1103	793	848	882	119.558	112.61	115.699	77.9894	95.1249	89.6611	115.956	87.5918
ASIC002904	AS2_scf7180000695056	+	489729	497775	2907	632	530	539	674	617	704	15.7214	15.5694	14.5868	17.1017	17.8566	18.4639	15.2925	17.8074
ASIC002905	AS2_scf7180000695056	-	500413	508233	1629	997	760	863	1205	956	1179	44.2582	39.8413	41.6778	54.5619	49.3738	55.181	41.9258	53.0389
ASIC002906	AS2_scf7180000695056	+	519194	520098	756	0	1	0	0	3	27	0	0.112958	0	0	0.333856	2.72294	0.0376528	1.01893
ASIC002907	AS2_scf7180000695056	-	522606	525699	2862	660	590	735	1063	1085	1085	16.6761	17.6045	20.2038	27.396	31.8948	28.9039	18.1614	29.3982
ASIC002909	AS2_scf7180000695056	+	531116	531722	561	0	0	0	0	0	0	0	0	0	0	0	0	0	0
ASIC002910	AS2_scf7180000695056	+	542484	542642	159	0	0	0	0	0	0	0	0	0	0	0	0	0	0
ASIC002911	AS2_scf7180000695056	-	41045	42874	1830	3	3	0	2	0	3	0.118547	0.139994	0	0.0806126	0	0.124988	0.0861804	0.0685334
ASIC002912	AS2_scf7180000695056	+	54679	58331	2310	2386	1522	1688	1466	1203	1276	74.6927	56.2656	57.4878	46.8108	43.8141	42.1149	62.8154	44.2466
ASIC002914	AS2_scf7180000695057	+	94	444	351	0	0	0	0	0	0	0	0	0	0	0	0	0	0
ASIC002916	AS2_scf7180000695058	-	3248	5385	1758	336	293	369	373	442	495	13.821	14.2328	16.5129	15.65	21.1526	21.4676	14.8556	19.4234
ASIC002918	AS2_scf7180000695059	-	15511	16810	1236	119	80	84	112	134	110	6.96223	5.52729	5.34658	6.6838	9.12108	6.78533	5.94536	7.53007
ASIC002919	AS2_scf7180000695059	+	18436	19319	747	1	0	0	0	0	0	0.0968053	0	0	0	0	0	0.0322684	0
ASIC002920	AS2_scf7180000695059	+	19706	22922	1083	1	0	0	2	4	1	0.0667715	0	0	0.136215	0.310736	0.0703993	0.0222572	0.17245
ASIC002921	AS2_scf7180000695059	-	24925	28366	951	2	4	5	1	3	3	0.152079	0.359186	0.413623	0.077561	0.2654	0.240512	0.308296	0.194491
ASIC002922	AS2_scf7180000695059	+	31239	32813	1083	2	0	2	2	0	2	0.133543	0	0.145284	0.136215	0	0.140799	0.0929422	0.0923379
ASIC002923	AS2_scf7180000695059	-	32932	33808	720	2	3	2	2	1	2	0.200871	0.355819	0.218531	0.20489	0.11685	0.211784	0.258407	0.177841
ASIC002930	AS2_scf7180000695064	-	3756	7057	2694	326	274	310	282	253	267	8.75064	8.68547	9.05272	7.72103	7.90101	7.55632	8.82961	7.72612
ASIC002931	AS2_scf7180000695064	-	7321	8283	822	165	104	105	110	94	111	14.5155	10.8044	10.0492	9.87063	9.6209	10.2955	11.7897	9.92901
ASIC002933	AS2_scf7180000695066	+	7656	8744	870	664	566	646	616	574	686	55.191	55.5569	58.4155	52.2258	55.5076	60.1176	56.3878	55.9503
ASIC002939	AS2_scf7180000695071	+	4207	4813	492	0	0	0	0	0	0	0	0	0	0	0	0	0	0
ASIC002941	AS2_scf7180000695072	-	16320	16550	231	0	0	0	0	1	0	0	0	0	0	0.364207	0	0	0.121402
ASIC002942	AS2_scf7180000695072	+	28997	37373	2274	1840	2066	2190	1736	1690	1713	58.5123	77.5855	75.765	56.3097	62.5253	57.4333	70.6209	58.7561
ASIC002943	AS2_scf7180000695072	+	42582	45870	1221	1450	2236	2740	1675	1230	1920	85.8761	156.386	176.543	101.187	84.7519	119.89	139.601	101.943
ASIC002944	AS2_scf7180000695072	+	51588	51761	174	0	0	1	0	1	1	0	0	0.452133	0	0.483516	0.438175	0.150711	0.30723
ASIC002945	AS2_scf7180000695072	+	51911	52771	861	37	81	73	86	145	158	3.10755	8.03383	6.67014	7.36748	14.1685	13.9911	5.93717	11.8424
ASIC002947	AS2_scf7180000695073	-	526	1141	549	140	142	104	93	94	112	18.4406	22.088	14.9031	12.4949	14.4051	15.554	18.4772	14.1513
ASIC002948	AS2_scf7180000695073	+	3529	4498	894	522	623	722	397	392	443	42.2234	59.5101	63.5353	32.7549	36.89	37.7801	55.0896	35.8083
ASIC002949	AS2_scf7180000695073	-	4659	8077	2904	1083	941	1017	882	833	832	26.9682	27.6716	27.5511	22.4025	24.1328	21.8436	27.397	22.7929
ASIC002951	AS2_scf7180000695074	+	799	8220	4107	2746	1566	1936	1163	877	1043	48.3499	32.5617	37.0848	20.8871	17.9653	19.3623	39.3321	19.4049
ASIC002952	AS2_scf7180000695074	-	36816	37734	834	290	184	203	114	106	117	25.145	18.8405	19.149	10.0824	10.693	10.6959	21.0448	10.4904
ASIC002953	AS2_scf7180000695074	+	38208	40432	2163	1102	915	960	1060	1044	1081	36.8421	36.1248	34.9164	36.1471	40.6073	38.1036	35.9611	38.286
ASIC002954	AS2_scf7180000695074	-	40626	41604	921	281	206	242	124	106	105	22.0631	19.1006	20.6714	9.93084	9.68291	8.69213	20.6117	9.43529
ASIC002955	AS2_scf7180000695074	-	8791	9699	909	159	133	140	112	119	134	12.6489	12.4948	12.1166	9.0882	11.0139	11.2393	12.4201	10.4471
ASIC002956	AS2_scf7180000695074	-	21639	22753	858	18	17	7	12	2	17	1.51707	1.69201	0.641839	1.03162	0.196111	1.51063	1.28364	0.912786
ASIC002957	AS2_scf7180000695074	-	23611	25348	1572	142	92	149	118	138	114	6.53214	4.99776	7.45674	5.53673	7.38561	5.52903	6.32888	6.15046
ASIC002958	AS2_scf7180000695074	+	29101	30188	1005	347	293	292	320	316	303	24.968	24.8967	22.8577	23.4859	26.4534	22.9865	24.2408	24.3086
ASIC002959	AS2_scf7180000695074	-	30382	31567	1119	104	106	124	102	85	107	6.72083	8.0894	8.7178	6.72348	6.3907	7.29038	7.84268	6.80152
ASIC002960	AS2_scf7180000695074	-	31707	32167	393	23	24	26	29	43	30	4.23209	5.21506	5.2047	5.44289	9.20525	5.82003	4.88395	6.82272
ASIC002961	AS2_scf7180000695074	-	33324	34517	1122	693	510	571	537	446	476	44.6643	38.8166	40.0367	35.3025	33.4427	32.3453	41.1725	33.6968
ASIC002963	AS2_scf7180000695079	-	33867	41056	1785	1832	1704	1663	1446	1230	1414	74.2176	81.5214	73.2941	59.7522	57.9731	60.3959	76.3444	59.3738
ASIC002964	AS2_scf7180000695079	-	41537	43942	855	803	496	514	584	432	558	67.9155	49.54	47.2947	50.3814	42.5087	49.7582	54.9167	47.5494
ASIC002965	AS2_scf7180000695079	+	51292	52763	1404	23650	19469	21891	1729	2015	2352	1218.1	1184.18	1226.63	90.8347	120.745	127.722	1209.64	113.101
ASIC002966	AS2_scf7180000695079	+	55819	65141	1725	408	287	326	314	334	319	17.1037	14.208	14.8677	13.4265	16.2899	14.0993	15.3931	14.6052
ASIC002967	AS2_scf7180000695079	-	69385	71166	426	156	169	206	166	170	192	26.481	33.878	38.0428	28.7424	33.5737	34.3628	32.8006	32.2263
ASIC002968	AS2_scf7180000695079	+	74216	114430	1587	956	662	681	1275	997	1294	43.5613	35.6223	33.7587	59.2594	52.854	62.1661	37.6474	58.0932
ASIC002969	AS2_scf7180000695079	+	118996	127618	1569	334	398	552	516	657	686	15.3937	21.6621	27.6778	24.2578	35.2292	33.3348	21.5779	30.9406
ASIC002970	AS2_scf7180000695079	-	127798	132211	810	140	235	283	243	358	327	12.4986	24.7756	27.4863	22.1281	37.1841	30.7793	21.5868	30.0305
ASIC002973	AS2_scf7180000695080	+	16248	19073	726	532	293	276	668	592	675	52.9901	34.4645	29.908	67.8678	68.6033	70.8865	39.1209	69.1192
ASIC002976	AS2_scf7180000695082	+	11665	14264	204	4	1	2	1	1	2	1.41791	0.418611	0.771285	0.361571	0.41241	0.747475	0.86927	0.507152
ASIC002977	AS2_scf7180000695082	-	180891	181180	168	0	0	0	0	0	0	0	0	0	0	0	0	0	0
ASIC002978	AS2_scf7180000695082	-	186815	187072	258	0	0	0	0	0	0	0	0	0	0	0	0	0	0
ASIC002979	AS2_scf7180000695082	+	190447	191131	657	2	1	0	2	1	0	0.220133	0.12998	0	0.224537	0.128054	0	0.116704	0.117531
ASIC002980	AS2_scf7180000695082	+	191205	192594	1320	3	1	8	4	1	6	0.164349	0.0646944	0.476794	0.223517	0.0637362	0.346556	0.235279	0.21127
ASIC002981	AS2_scf7180000695082	+	193026	193627	561	1	3	2	3	1	5	0.128901	0.456666	0.280467	0.394441	0.149967	0.679522	0.288678	0.407977
ASIC002982	AS2_scf7180000695082	+	193736	194236	213	1	4	1	0	2	3	0.3395	1.60369	0.369348	0	0.789969	1.07384	0.770847	0.621269
ASIC002983	AS2_scf7180000695082	-	211780	212355	576	80	75	67	137	101	115	10.0436	11.1193	9.15098	17.5437	14.7523	15.222	10.1046	15.8393
ASIC002984	AS2_scf7180000695082	-	214445	235248	8106	818	301	214	1301	460	607	7.29737	3.17103	2.07693	11.8384	4.77431	5.70924	4.18178	7.44067
ASIC002986	AS2_scf7180000695082	-	34676	35056	381	0	0	0	0	0	0	0	0	0	0	0	0	0	0
ASIC002987	AS2_scf7180000695082	+	47153	47576	300	0	0	0	0	0	0	0	0	0	0	0	0	0	0
ASIC002988	AS2_scf7180000695082	+	65408	65584	177	1	0	0	0	0	0	0.408551	0	0	0	0	0	0.136184	0
ASIC002989	AS2_scf7180000695082	+	126257	140170	1542	573	147	98	695	165	122	26.8714	8.14092	4.99985	33.2448	9.00242	6.03215	13.3374	16.0931
ASIC002990	AS2_scf7180000695082	+	140553	148532	4821	3183	881	764	3364	1277	1453	47.744	15.6056	12.4673	51.4686	22.285	22.9787	25.2723	32.2441
ASIC002991	AS2_scf7180000695082	+	157325	158236	912	0	0	0	0	0	0	0	0	0	0	0	0	0	0
ASIC002992	AS2_scf7180000695082	-	167194	177340	3693	1618	1094	1246	2230	1744	2201	31.6825	25.2976	26.5432	44.5399	39.7308	45.4399	27.8411	43.2369
ASIC002994	AS2_scf7180000695083	-	9633	10688	1056	0	0	0	0	0	0	0	0	0	0	0	0	0	0
ASIC002995	AS2_scf7180000695083	+	12279	14051	1509	2	1	0	0	0	0	0.095843	0.0565915	0	0	0	0	0.0508115	0
ASIC002997	AS2_scf7180000695084	-	5058	5633	576	3	0	2	3	0	5	0.376633	0	0.273163	0.384169	0	0.661826	0.216599	0.348665
ASIC002998	AS2_scf7180000695084	+	42055	42447	393	360	317	455	361	352	404	66.2414	68.8822	91.0823	67.7546	75.3546	78.3764	75.402	73.8285
ASIC002999	AS2_scf7180000695084	-	43712	46174	2160	549	466	547	598	542	580	18.3797	18.4235	19.9227	20.4207	21.1108	20.4725	18.9086	20.668
ASIC003000	AS2_scf7180000695084	+	47025	48611	1587	60	50	49	54	41	55	2.73397	2.6905	2.42904	2.50981	2.17354	2.6423	2.61784	2.44188
ASIC003002	AS2_scf7180000695084	+	51725	52105	303	25	20	12	39	24	29	5.96647	5.63674	3.11569	9.49392	6.6639	7.29713	4.9063	7.81832
ASIC003003	AS2_scf7180000695084	+	52835	53191	291	29	11	11	31	24	13	7.20651	3.22805	2.97382	7.85765	6.9387	3.40602	4.46946	6.06745
ASIC003004	AS2_scf7180000695084	-	56041	60560	2496	4012	3689	4335	3931	3526	4291	116.235	126.213	136.634	116.167	118.85	131.072	126.361	122.03
ASIC003005	AS2_scf7180000695084	-	64991	72332	978	1073	660	738	889	692	880	79.3379	57.6296	59.3653	67.0481	59.5288	68.6026	65.4443	65.0598
ASIC003006	AS2_scf7180000695084	+	73124	73711	462	9141	8406	9290	4503	4011	4739	1430.78	1553.77	1581.94	718.925	730.416	782.062	1522.16	743.801
ASIC003007	AS2_scf7180000695084	+	75928	77031	1104	401	332	418	613	707	697	26.2661	25.6809	29.7867	40.9558	53.8778	48.1349	27.2445	47.6562
ASIC003008	AS2_scf7180000695084	-	7537	9323	1545	967	673	848	829	817	994	45.2603	37.1986	43.18	39.5776	44.4891	49.0517	41.8797	44.3728
ASIC003009	AS2_scf7180000695084	-	80464	97212	5466	105	77	83	52	36	51	1.38912	1.20299	1.1946	0.70171	0.554106	0.711373	1.26224	0.655729
ASIC003010	AS2_scf7180000695084	-	102306	103589	1113	3	4	15	1	2	0	0.194915	0.306906	1.06026	0.0662718	0.15118	0	0.520693	0.072484
ASIC003011	AS2_scf7180000695084	+	117645	118487	843	0	3	13	0	0	0	0	0.303902	1.2132	0	0	0	0.505699	0
ASIC003012	AS2_scf7180000695084	-	120105	122130	1620	239	218	344	187	154	200	10.6685	11.4916	16.7055	8.51433	7.99771	9.41264	12.9552	8.64156
ASIC003013	AS2_scf7180000695084	-	9652	11229	600	296	201	214	265	211	310	35.6747	28.6079	28.0594	32.5776	29.5863	39.3919	30.7806	33.8519
ASIC003014	AS2_scf7180000695084	+	26069	26562	339	23	4	14	25	23	20	4.90623	1.00763	3.24895	5.43956	5.70805	4.49808	3.05427	5.21523
ASIC003015	AS2_scf7180000695084	-	28404	30596	756	958	781	837	965	998	1054	91.6354	88.2205	87.1001	94.152	111.063	106.296	88.9854	103.837
ASIC003016	AS2_scf7180000695084	+	32664	35522	2070	1183	1314	1404	1248	1198	1252	41.327	54.2083	53.3595	44.4701	48.6907	46.1138	49.6316	46.4249
ASIC003017	AS2_scf7180000695084	-	36673	37377	639	287	291	280	275	240	342	32.4789	38.8895	34.4725	31.7436	31.5988	40.8058	35.2803	34.716
ASIC003018	AS2_scf7180000695084	-	38879	39831	651	868	765	784	812	738	822	96.4181	100.351	94.7437	92.0023	95.3751	96.2692	97.1709	94.5489
ASIC003020	AS2_scf7180000695085	-	1783	2399	417	318	265	254	231	242	228	55.1456	54.2688	47.9196	40.8601	48.8246	41.6865	52.4447	43.7904
ASIC003023	AS2_scf7180000695091	+	11545	12337	306	21	7	3	18	26	36	4.9627	1.95352	0.771285	4.33885	7.14845	8.96969	2.5625	6.819
ASIC003025	AS2_scf7180000695097	-	1632	1940	309	31	5	6	28	12	3	7.25476	1.38182	1.52759	6.6838	3.26725	0.740217	3.38806	3.56376
ASIC003027	AS2_scf7180000695099	+	9692	14972	774	0	0	0	0	0	0	0	0	0	0	0	0	0	0
ASIC003034	AS2_scf7180000695128	+	1761	10412	6282	35	52	77	332	412	426	0.402893	0.70688	0.96429	3.8982	5.51771	5.17021	0.691355	4.86204
ASIC003035	AS2_scf7180000695128	+	11805	12116	312	58	46	45	43	28	39	13.4429	12.5905	11.3468	10.1657	7.55028	9.5303	12.4601	9.0821
ASIC003044	AS2_scf7180000695168	-	3468	3773	306	0	0	0	0	0	0	0	0	0	0	0	0	0	0
ASIC003045	AS2_scf7180000695168	+	14635	15357	723	0	0	0	0	0	1	0	0	0	0	0	0.105453	0	0.0351509
ASIC003047	AS2_scf7180000695169	+	10643	11188	522	0	1	0	0	0	1	0	0.163595	0	0	0	0.146058	0.0545317	0.0486861
ASIC003050	AS2_scf7180000695175	+	795	1433	639	2	12	2	9	11	7	0.226334	1.60369	0.246232	1.03888	1.44828	0.835206	0.692086	1.10745
ASIC003053	AS2_scf7180000695181	-	13496	13708	213	2	0	1	1	0	0	0.679001	0	0.369348	0.346293	0	0	0.349449	0.115431
ASIC003055	AS2_scf7180000695182	+	9132	9518	267	0	0	0	0	0	1	0	0	0	0	0	0.285552	0	0.095184
ASIC003057	AS2_scf7180000695182	-	26682	27099	345	0	0	0	0	0	0	0	0	0	0	0	0	0	0
ASIC003058	AS2_scf7180000695182	+	27229	27387	159	0	0	0	0	0	0	0	0	0	0	0	0	0	0
ASIC003059	AS2_scf7180000695182	+	42350	44837	501	218	631	572	681	581	614	31.4658	107.555	89.8201	100.261	97.5659	93.4388	76.2804	97.0887
ASIC003060	AS2_scf7180000695182	+	45137	47806	1104	262	913	911	866	1002	862	17.1614	70.6224	64.9179	57.8592	76.3587	59.5298	50.9005	64.5826
ASIC003061	AS2_scf7180000695182	+	48081	48434	294	57	109	93	125	133	144	14.02	31.6606	24.8857	31.3608	38.0596	37.3432	23.5221	35.5879
ASIC003062	AS2_scf7180000695182	-	49520	50054	447	86	82	95	68	51	66	13.9127	15.6656	16.7198	11.2208	9.59892	11.2573	15.4327	10.6923
ASIC003063	AS2_scf7180000695182	-	50495	53498	1506	279	245	262	189	148	178	13.3967	13.8925	13.6865	9.2568	8.26793	9.01139	13.6586	8.84537
ASIC003070	AS2_scf7180000695200	-	8735	11145	2313	283	288	312	408	308	376	8.8477	10.633	10.6119	13.0109	11.203	12.3939	10.0309	12.2026
ASIC003071	AS2_scf7180000695200	+	12255	14542	2205	263	148	141	107	69	99	8.62515	5.73183	5.03067	3.57931	2.63269	3.42313	6.46255	3.21171
ASIC003072	AS2_scf7180000695200	-	15540	16755	1008	766	689	729	639	566	723	54.9526	58.3713	56.896	46.7589	47.2406	54.6858	56.74	49.5618
ASIC003074	AS2_scf7180000695201	+	26435	28516	1650	1	0	0	1	2	1	0.0438264	0	0	0.0447033	0.101978	0.0462075	0.0146088	0.0642962
ASIC003079	AS2_scf7180000695226	+	637	882	246	0	0	0	0	1	0	0	0	0	0	0.341999	0	0	0.114
ASIC003084	AS2_scf7180000695236	+	100406	100654	249	0	0	0	0	0	0	0	0	0	0	0	0	0	0
ASIC003085	AS2_scf7180000695236	+	104042	104525	300	0	0	0	0	0	0	0	0	0	0	0	0	0	0
ASIC003086	AS2_scf7180000695236	-	111189	112769	1581	0	0	0	0	0	0	0	0	0	0	0	0	0	0
ASIC003087	AS2_scf7180000695236	+	120092	120349	258	0	0	0	0	0	0	0	0	0	0	0	0	0	0
ASIC003088	AS2_scf7180000695236	+	126555	130883	1611	47	33	41	75	43	81	2.10971	1.74928	2.00218	3.43391	2.2456	3.83342	1.95372	3.17098
ASIC003089	AS2_scf7180000695236	+	136239	211079	4428	799	489	437	976	523	792	13.0484	9.43065	7.76406	16.258	9.93697	13.6369	10.0811	13.2773
ASIC003090	AS2_scf7180000695236	+	211129	213462	2127	12	25	28	11	31	10	0.407975	1.00372	1.03563	0.38146	1.22618	0.35845	0.815776	0.655363
ASIC003091	AS2_scf7180000695236	-	214952	217692	2352	292	252	225	237	247	252	8.9777	9.14963	7.52593	7.4325	8.83526	8.16883	8.55109	8.14553
ASIC003092	AS2_scf7180000695236	-	223819	224088	270	3	1	2	14	0	3	0.803484	0.316284	0.582749	3.82462	0	0.847138	0.567505	1.55725
ASIC003093	AS2_scf7180000695236	+	227252	227827	576	1157	880	823	1088	834	974	145.255	130.467	112.407	139.325	121.816	128.924	129.376	130.022
ASIC003094	AS2_scf7180000695236	+	46656	46934	279	0	0	0	0	0	0	0	0	0	0	0	0	0	0
ASIC003095	AS2_scf7180000695236	+	239500	239697	198	0	0	0	0	0	0	0	0	0	0	0	0	0	0
ASIC003096	AS2_scf7180000695236	+	285289	290888	3069	1140	522	448	1884	886	1571	26.8613	14.5249	11.4841	45.2801	24.2883	39.028	17.6235	36.1988
ASIC003097	AS2_scf7180000695236	-	295895	299204	3066	2111	1101	1383	808	648	754	49.7893	30.6659	35.4867	19.4385	17.7813	18.7498	38.6473	18.6565
ASIC003098	AS2_scf7180000695236	+	299695	300181	378	136	164	150	258	237	225	26.0176	37.0504	31.2187	50.3445	52.7493	45.3824	31.4289	49.492
ASIC003099	AS2_scf7180000695236	-	300808	301822	936	28	177	126	86	106	75	2.16323	16.1487	10.5903	6.77714	9.52774	6.10917	9.63409	7.47135
ASIC003100	AS2_scf7180000695236	+	305823	320650	5160	1306	524	506	1087	628	791	18.3026	8.67206	7.71464	15.5383	10.2393	11.6875	11.5631	12.4884
ASIC003101	AS2_scf7180000695236	-	324303	324824	459	1	1	2	0	0	0	0.157546	0.186049	0.342793	0	0	0	0.228796	0
ASIC003102	AS2_scf7180000695236	-	329787	335632	1572	2859	4293	4199	1119	1159	1308	131.517	233.211	210.14	52.5051	62.0284	63.4383	191.623	59.3239
ASIC003103	AS2_scf7180000695236	-	337173	346248	1428	1345	1254	1222	2408	1808	2067	68.1105	74.9911	67.3222	124.38	106.52	110.359	70.1412	113.753
ASIC003104	AS2_scf7180000695236	+	348421	349405	780	0	1	0	2	2	22	0	0.109483	0	0.189129	0.215722	2.15043	0.0364943	0.85176
ASIC003105	AS2_scf7180000695236	+	49340	49780	441	0	0	0	0	0	0	0	0	0	0	0	0	0	0
ASIC003106	AS2_scf7180000695236	+	351229	352866	1320	7706	10270	12865	9677	12920	12474	422.158	664.411	766.745	540.743	823.471	720.491	617.771	694.902
ASIC003107	AS2_scf7180000695236	-	353649	354516	720	186	198	152	196	153	194	18.681	23.4841	16.6083	20.0792	17.878	20.5431	19.5911	19.5001
ASIC003108	AS2_scf7180000695236	+	361313	381753	1296	3291	2411	2310	3888	2946	3380	183.63	158.867	140.224	221.281	191.244	198.842	160.907	203.789
ASIC003109	AS2_scf7180000695236	+	383881	384571	321	180	146	111	289	159	210	40.5497	38.8408	27.204	66.4074	41.6727	49.8782	35.5315	52.6528
ASIC003112	AS2_scf7180000695236	-	391537	392334	726	606	563	630	652	506	718	60.3609	66.2235	68.2683	66.2422	58.6373	75.4023	64.9509	66.7606
ASIC003113	AS2_scf7180000695236	-	393122	396584	2943	282	223	208	449	425	451	6.92913	6.47076	5.56017	11.2533	12.1495	11.6838	6.32002	11.6955
ASIC003114	AS2_scf7180000695236	-	397024	399122	1449	328	271	229	371	289	351	16.3691	15.9713	12.4332	18.8855	16.7799	18.4687	14.9245	18.0447
ASIC003115	AS2_scf7180000695236	+	400589	401849	531	711	625	674	650	586	715	96.8266	100.514	99.8574	90.2906	92.8459	102.662	99.066	95.2661
ASIC003116	AS2_scf7180000695236	-	52045	52761	570	0	0	0	0	0	1	0	0	0	0	0	0.133759	0	0.0445862
ASIC003117	AS2_scf7180000695236	+	403157	404453	1146	115	145	149	149	164	163	7.2566	10.805	10.2286	9.59015	12.0398	10.8443	9.43006	10.8247
ASIC003118	AS2_scf7180000695236	-	405096	407816	2721	904	669	732	746	567	740	24.0248	20.9961	21.164	20.2225	17.5313	20.7348	22.0616	19.4962
ASIC003119	AS2_scf7180000695236	+	408966	410299	1170	0	1	0	10	11	26	0	0.0729885	0	0.630432	0.790982	1.69428	0.0243295	1.03856
ASIC003120	AS2_scf7180000695236	-	412488	414876	2316	1146	946	1036	803	700	783	35.7821	34.8813	35.1914	25.5741	25.4284	25.7763	35.2849	25.5929
ASIC003121	AS2_scf7180000695236	+	417106	418448	1272	10	4	7	13	6	6	0.568503	0.268543	0.432938	0.753842	0.396848	0.359634	0.423328	0.503441
ASIC003122	AS2_scf7180000695236	-	420618	423899	1272	340	223	220	415	215	329	19.3291	14.9713	13.6066	24.0649	14.2204	19.7199	15.969	19.3351
ASIC003123	AS2_scf7180000695236	+	430773	431124	309	0	0	0	0	1	1	0	0	0	0	0.272271	0.246739	0	0.173003
ASIC003124	AS2_scf7180000695236	-	441384	441728	345	0	0	0	0	0	0	0	0	0	0	0	0	0	0
ASIC003125	AS2_scf7180000695236	+	453480	511591	2001	747	428	380	846	489	546	26.9956	18.2657	14.94	31.1851	20.5599	20.8038	20.0671	24.1829
ASIC003126	AS2_scf7180000695236	+	514196	514444	249	0	0	0	0	0	0	0	0	0	0	0	0	0	0
ASIC003127	AS2_scf7180000695236	-	61844	62368	525	0	0	0	0	0	0	0	0	0	0	0	0	0	0
ASIC003128	AS2_scf7180000695236	-	519665	521277	1536	1140	986	1220	2008	1912	1787	53.6702	54.8184	62.4861	96.4265	104.726	88.7013	56.9916	96.6181
ASIC003129	AS2_scf7180000695236	-	521975	523570	1515	191	135	171	927	734	828	9.11676	7.6096	8.87971	45.1327	40.7609	41.6691	8.53535	42.5209
ASIC003130	AS2_scf7180000695236	-	524039	525846	1665	1	3	2	1	3	0	0.0434316	0.153868	0.0944998	0.0443006	0.151589	0	0.0972664	0.0652964
ASIC003131	AS2_scf7180000695236	-	526555	534825	5178	31	154	87	96	181	74	0.432932	2.5398	1.32182	1.36752	2.94087	1.0896	1.43152	1.79933
ASIC003132	AS2_scf7180000695236	-	535210	537971	1410	33	27	11	22	32	38	1.69245	1.63525	0.613746	1.15087	1.90937	2.05476	1.31381	1.705
ASIC003133	AS2_scf7180000695236	-	539566	541387	1674	0	1	0	0	4	1	0	0.0510135	0	0	0.201032	0.045545	0.0170045	0.0821922
ASIC003134	AS2_scf7180000695236	-	542620	544436	1671	0	0	0	1	1	3	0	0	0	0.0441415	0.0503481	0.13688	0	0.0771234
ASIC003135	AS2_scf7180000695236	-	545329	549881	2682	302	706	953	321	502	621	8.14269	22.4795	27.9543	8.82816	15.7473	17.6534	19.5255	14.0763
ASIC003136	AS2_scf7180000695236	-	550662	561268	1530	70	160	174	74	124	113	3.30846	8.93036	8.94691	3.5675	6.81852	5.63097	7.06191	5.339
ASIC003137	AS2_scf7180000695236	-	562204	563845	1578	40	55	71	46	39	44	1.83304	2.97643	3.5397	2.15018	2.0793	2.1259	2.78306	2.11846
ASIC003138	AS2_scf7180000695236	+	65139	65684	546	37	47	50	39	42	23	4.90037	7.35099	7.20431	5.26861	6.47167	3.21168	6.48522	4.98398
ASIC003139	AS2_scf7180000695236	-	564322	565924	1533	354	881	1005	270	318	243	16.6986	49.0766	51.575	12.9911	17.452	12.0854	39.1167	14.1762
ASIC003140	AS2_scf7180000695236	-	566570	568131	1503	8	30	27	4	17	5	0.384903	1.70452	1.41325	0.196302	0.95159	0.253634	1.16756	0.467175
ASIC003141	AS2_scf7180000695236	+	568602	574234	792	399	257	249	463	299	360	36.4307	27.7108	24.7337	43.1201	31.7619	34.6556	29.6251	36.5125
ASIC003142	AS2_scf7180000695236	+	70447	70668	222	0	0	0	0	0	0	0	0	0	0	0	0	0	0
ASIC003143	AS2_scf7180000695236	+	73698	73937	240	0	0	0	0	0	0	0	0	0	0	0	0	0	0
ASIC003145	AS2_scf7180000695245	-	2798	3103	246	12	13	12	22	20	16	3.52749	4.51283	3.83761	6.59647	6.83998	4.95886	3.95931	6.13177
ASIC003151	AS2_scf7180000695261	-	2119	2346	228	2	0	0	0	0	0	0.634329	0	0	0	0	0	0.211443	0
ASIC003152	AS2_scf7180000695261	-	10130	10414	285	14	5	3	7	8	8	3.55225	1.49819	0.828117	1.81166	2.36159	2.14014	1.95952	2.10446
ASIC003153	AS2_scf7180000695261	-	10436	25349	1440	45	13	9	36	12	29	2.2598	0.770941	0.491694	1.84401	0.701098	1.53544	1.17414	1.36018
ASIC003154	AS2_scf7180000695261	-	25470	25697	228	2	0	0	0	0	1	0.634329	0	0	0	0	0.334397	0.211443	0.111466
ASIC003159	AS2_scf7180000695266	+	12409	12810	303	0	0	0	0	0	0	0	0	0	0	0	0	0	0
ASIC003160	AS2_scf7180000695266	+	22395	22643	249	0	0	0	0	0	0	0	0	0	0	0	0	0	0
ASIC003161	AS2_scf7180000695266	+	29533	30785	1173	1975	2052	2191	1467	1320	1352	121.756	149.389	146.947	92.2478	94.6751	87.877	139.364	91.6
ASIC003165	AS2_scf7180000695274	+	780	3645	588	299	287	332	449	321	368	36.7717	41.6817	44.4197	56.3239	45.9291	47.7163	40.9577	49.9898
ASIC003166	AS2_scf7180000695274	-	46552	48132	1581	882	711	746	655	556	673	40.3419	38.4042	37.1212	30.5586	29.5871	32.4549	38.6224	30.8669
ASIC003167	AS2_scf7180000695274	+	51175	51357	183	0	0	0	0	0	0	0	0	0	0	0	0	0	0
ASIC003168	AS2_scf7180000695274	-	7683	18095	1374	708	538	528	898	835	977	37.262	33.4377	30.2317	48.2074	51.1281	54.2131	33.6438	51.1829
ASIC003169	AS2_scf7180000695274	+	28779	30885	462	1831	1307	1606	1573	1341	1692	286.593	241.587	273.476	251.137	244.201	279.225	267.219	258.188
ASIC003170	AS2_scf7180000695274	-	32232	33459	1095	151	160	154	137	123	141	9.97201	12.478	11.0642	9.22848	9.45041	9.81751	11.1714	9.4988
ASIC003171	AS2_scf7180000695274	-	35266	36291	1026	728	733	976	891	775	930	51.3102	61.0095	74.8372	64.0552	63.5498	69.1086	62.3856	65.5712
ASIC003172	AS2_scf7180000695274	-	36342	41294	4476	2268	1236	1261	2030	1383	1704	36.6415	23.5814	22.1636	33.4526	25.9951	29.0253	27.4621	29.491
ASIC003173	AS2_scf7180000695274	+	42136	43654	1359	213	205	223	184	167	208	11.3339	12.8818	12.9092	9.9867	10.3385	11.6692	12.375	10.6648
ASIC003174	AS2_scf7180000695274	+	44159	44971	672	38	68	65	56	65	46	4.08916	8.64132	7.60955	6.14671	8.13774	5.21897	6.78001	6.50114
ASIC003179	AS2_scf7180000695287	-	7471	8001	405	0	0	0	0	0	0	0	0	0	0	0	0	0	0
ASIC003180	AS2_scf7180000695287	+	81497	81745	249	1	0	0	0	0	0	0.290416	0	0	0	0	0	0.0968053	0
ASIC003181	AS2_scf7180000695287	+	82349	82678	330	44	16	18	38	28	42	9.64181	4.14044	4.29115	8.49363	7.13845	9.70358	6.02447	8.44522
ASIC003182	AS2_scf7180000695287	+	91886	92218	333	0	0	0	0	0	0	0	0	0	0	0	0	0	0
ASIC003183	AS2_scf7180000695287	+	96342	97964	1623	304	186	227	220	216	217	13.5449	9.78667	11.0033	9.99834	11.1968	10.1938	11.4449	10.463
ASIC003185	AS2_scf7180000695287	+	17594	23863	5148	218	413	488	284	404	272	3.06223	6.85097	7.45755	4.06915	6.60241	4.02835	5.79025	4.89997
ASIC003186	AS2_scf7180000695287	-	28235	35897	2649	342	213	214	297	230	310	9.33607	6.86654	6.35546	8.26986	7.30476	8.92229	7.51936	8.16564
ASIC003187	AS2_scf7180000695287	-	38970	40241	909	238	209	201	257	170	233	18.9336	19.6346	17.3959	20.8542	15.7342	19.5429	18.6547	18.7104
ASIC003188	AS2_scf7180000695287	-	41515	41763	249	0	0	0	1	0	0	0	0	0	0.296227	0	0	0	0.0987423
ASIC003189	AS2_scf7180000695287	-	44372	44746	375	0	0	0	0	0	0	0	0	0	0	0	0	0	0
ASIC003190	AS2_scf7180000695287	-	66751	66900	150	31	18	15	19	16	22	14.9448	10.2476	7.86711	9.343	8.97405	11.1822	11.0198	9.83309
ASIC003194	AS2_scf7180000695292	-	60664	61988	1251	29	43	36	41	25	44	1.67633	2.93529	2.26392	2.41741	1.68129	2.68159	2.29185	2.2601
ASIC003195	AS2_scf7180000695292	+	64408	66512	1986	25	11	12	23	21	17	0.910292	0.472992	0.475354	0.854225	0.88961	0.652629	0.619546	0.798822
ASIC003196	AS2_scf7180000695292	-	67612	74105	3771	937	916	916	819	713	886	17.9681	20.7434	19.1097	16.0196	15.9072	17.9132	19.2737	16.6133
ASIC003197	AS2_scf7180000695292	-	74303	75980	747	81	38	40	73	32	68	7.84123	4.34414	4.21264	7.20819	3.60404	6.94041	5.466	5.91754
ASIC003198	AS2_scf7180000695292	-	83832	84600	327	3	3	2	1	1	4	0.663427	0.783455	0.481169	0.225567	0.257284	0.932629	0.642684	0.471827
ASIC003199	AS2_scf7180000695292	-	91715	91984	270	0	1	0	0	0	0	0	0.316284	0	0	0	0	0.105428	0
ASIC003200	AS2_scf7180000695292	-	97617	98247	537	89	36	47	46	45	54	11.9849	5.72491	6.88555	6.3184	7.05014	7.66683	8.19846	7.01179
ASIC003201	AS2_scf7180000695292	-	100197	103885	2766	148	191	271	110	173	134	3.86927	5.89687	7.70783	2.93335	5.26204	3.69359	5.82466	3.96299
ASIC003202	AS2_scf7180000695292	-	108825	109983	276	2	5	8	6	5	9	0.524011	1.54704	2.28032	1.60349	1.52413	2.48617	1.45046	1.87126
ASIC003203	AS2_scf7180000695292	-	116436	119486	3051	270	263	392	281	352	508	6.39943	7.36129	10.1079	6.79341	9.70645	12.6946	7.95619	9.73148
ASIC003204	AS2_scf7180000695292	-	27188	29656	2343	460	311	349	303	260	294	14.1973	11.3352	11.7184	9.53881	9.336	9.56691	12.417	9.48057
ASIC003205	AS2_scf7180000695292	-	121324	121578	255	5	4	8	11	9	27	1.41791	1.33955	2.46811	3.18183	2.96936	8.07272	1.74186	4.7413
ASIC003206	AS2_scf7180000695292	-	124829	126307	1413	47	12	0	49	14	2	2.40533	0.725236	0	2.55787	0.833577	0.107916	1.04352	1.16645
ASIC003207	AS2_scf7180000695292	-	127292	128897	1419	15	14	6	49	15	44	0.764414	0.842532	0.332647	2.54705	0.889342	2.36411	0.646531	1.9335
ASIC003208	AS2_scf7180000695292	-	130731	132404	1374	1642	1521	1405	1173	1519	839	86.4184	94.5329	80.446	62.9702	93.0103	46.5556	87.1324	67.512
ASIC003209	AS2_scf7180000695292	-	138699	140070	1221	2435	1810	1973	2587	2045	2406	144.213	126.591	127.124	156.28	140.909	150.237	132.642	149.142
ASIC003210	AS2_scf7180000695292	+	30257	31196	660	457	423	483	460	499	519	50.0717	54.7314	57.5729	51.4088	63.6087	59.9543	54.1253	58.3239
ASIC003211	AS2_scf7180000695292	-	34980	40517	3945	975	513	488	1035	569	821	17.8722	11.1048	9.73168	19.3516	12.1346	15.8669	12.9029	15.7844
ASIC003212	AS2_scf7180000695292	+	41785	44455	2385	355	281	250	376	311	353	10.7637	10.0614	8.24644	11.6285	10.9706	11.2845	9.6905	11.2945
ASIC003213	AS2_scf7180000695292	-	46813	46998	186	14	7	6	3	3	6	5.44296	3.21385	2.53778	1.18969	1.35696	2.45943	3.73153	1.66869
ASIC003214	AS2_scf7180000695292	-	47116	50972	3534	348	243	294	268	172	230	7.12086	5.87192	6.54479	5.59361	4.0947	4.96201	6.51252	4.88344
ASIC003215	AS2_scf7180000695292	+	51351	52450	903	280	182	170	673	330	679	22.4228	17.2117	14.8107	54.9732	30.7458	57.3296	18.1484	47.6829
ASIC003217	AS2_scf7180000695293	+	4444	4809	366	0	0	0	0	0	0	0	0	0	0	0	0	0	0
ASIC003218	AS2_scf7180000695293	-	17773	18261	489	0	0	0	0	0	1	0	0	0	0	0	0.155915	0	0.0519716
ASIC003219	AS2_scf7180000695293	+	32275	32562	201	10	3	1	11	0	5	3.59769	1.27458	0.391398	4.03664	0	1.89658	1.75455	1.97774
ASIC003220	AS2_scf7180000695293	+	34994	35167	174	10	2	1	32	3	2	4.15595	0.98157	0.452133	13.5651	1.45055	0.876349	1.86322	5.29735
ASIC003223	AS2_scf7180000695296	-	714	2510	1143	339	234	223	346	189	253	21.4473	17.4828	15.3488	22.3282	13.9115	16.8761	18.093	17.7053
ASIC003224	AS2_scf7180000695296	+	30759	31724	891	374	194	230	110	96	113	30.3538	18.5936	20.3079	9.10623	9.0647	9.66935	23.0851	9.28009
ASIC003225	AS2_scf7180000695296	-	31797	33175	1248	145	127	142	112	99	143	8.40182	8.6902	8.95136	6.61953	6.67391	8.73611	8.68112	7.34318
ASIC003227	AS2_scf7180000695300	+	4171	5040	870	0	0	0	0	0	0	0	0	0	0	0	0	0	0
ASIC003233	AS2_scf7180000695325	+	2283	9519	4500	904	568	504	954	519	806	14.527	10.7789	8.81116	15.6372	9.70319	13.6559	11.3724	12.9988
ASIC003234	AS2_scf7180000695325	+	10504	11635	921	276	285	359	316	339	392	21.6705	26.4257	30.6655	25.3076	30.9671	32.4506	26.2539	29.5751
ASIC003235	AS2_scf7180000695325	-	14042	14779	738	68	111	94	98	83	81	6.66304	12.8442	10.0204	9.79475	9.46197	8.36807	9.84256	9.20826
ASIC003236	AS2_scf7180000695325	+	15834	16811	912	70	63	73	59	35	54	5.55038	5.89911	6.29714	4.77179	3.22874	4.51435	5.91554	4.17163
ASIC003237	AS2_scf7180000695325	-	16948	19208	2064	638	524	517	419	381	476	22.3527	21.6801	19.7059	14.9737	15.5301	17.583	21.2463	16.0289
ASIC003238	AS2_scf7180000695325	+	20515	22832	1890	545	534	565	694	557	709	20.8523	24.1279	23.5181	27.0845	24.7944	28.601	22.8328	26.8266
ASIC003239	AS2_scf7180000695325	-	24462	24813	306	0	0	0	0	0	0	0	0	0	0	0	0	0	0
ASIC003240	AS2_scf7180000695325	+	26236	27115	642	0	0	0	0	0	0	0	0	0	0	0	0	0	0
ASIC003243	AS2_scf7180000695331	-	268	901	534	0	0	0	1	0	0	0	0	0	0.138128	0	0	0	0.0460428
ASIC003244	AS2_scf7180000695331	+	6696	7004	258	0	0	0	0	0	0	0	0	0	0	0	0	0	0
ASIC003245	AS2_scf7180000695331	-	16925	18075	372	91	20	29	86	37	54	17.6896	4.59121	6.13296	17.0522	8.36794	11.0674	9.47126	12.1625
ASIC003246	AS2_scf7180000695331	+	21571	26709	4356	3287	2045	2189	2317	1675	1874	54.5672	40.0909	39.5342	39.2339	32.3509	32.8003	44.7308	34.7951
ASIC003247	AS2_scf7180000695331	-	27402	35963	2262	265	186	215	271	307	283	8.47175	7.022	7.47758	8.83691	11.4184	9.53873	7.65711	9.93135
ASIC003250	AS2_scf7180000695334	-	14401	14739	297	1	0	0	4	2	0	0.24348	0	0	0.993407	0.566544	0	0.08116	0.519984
ASIC003256	AS2_scf7180000695349	+	55293	56072	549	0	0	1	0	0	0	0	0	0.143299	0	0	0	0.0477663	0
ASIC003257	AS2_scf7180000695349	+	57090	57816	591	0	0	0	0	0	0	0	0	0	0	0	0	0	0
ASIC003258	AS2_scf7180000695349	+	58373	58770	333	1	0	3	1	2	0	0.217158	0	0.708748	0.221503	0.505296	0	0.308635	0.242266
ASIC003259	AS2_scf7180000695349	-	59043	59610	495	564	347	401	289	235	248	82.3936	59.8639	63.7315	43.0642	39.9413	38.1982	68.663	40.4012
ASIC003260	AS2_scf7180000695349	+	60464	62120	984	556	412	350	642	529	625	40.8601	35.7555	27.9826	48.1242	45.2294	48.4263	34.8661	47.26
ASIC003262	AS2_scf7180000695349	+	14106	14417	312	0	0	1	1	0	0	0	0	0.252151	0.236412	0	0	0.0840503	0.0788039
ASIC003263	AS2_scf7180000695349	+	30302	30548	177	0	0	0	0	0	0	0	0	0	0	0	0	0	0
ASIC003264	AS2_scf7180000695349	+	33008	33247	240	0	2	0	0	0	0	0	0.711638	0	0	0	0	0.237213	0
ASIC003265	AS2_scf7180000695349	-	35141	35532	318	2287	251	151	1987	239	1284	520.066	67.4042	37.3564	460.887	63.2311	307.847	208.276	277.322
ASIC003266	AS2_scf7180000695349	-	38427	39170	744	1	1	0	3	0	3	0.0971956	0.11478	0	0.297421	0	0.307429	0.0706587	0.201617
ASIC003267	AS2_scf7180000695349	+	43281	47308	3075	831	270	461	425	243	434	19.5423	7.49824	11.7943	10.1945	6.64846	10.7607	12.9449	9.20124
ASIC003268	AS2_scf7180000695349	-	49510	53318	2391	2	2	3	2	4	4	0.0604881	0.0714317	0.098709	0.0616984	0.140747	0.127549	0.0768763	0.109998
ASIC003273	AS2_scf7180000695360	+	3785	6873	3000	0	1	1	0	2	0	0	0.0284655	0.0262237	0	0.0560878	0	0.0182297	0.0186959
ASIC003274	AS2_scf7180000695360	-	9009	9461	453	0	0	0	0	0	0	0	0	0	0	0	0	0	0
ASIC003275	AS2_scf7180000695360	+	10505	11344	840	0	0	0	0	0	0	0	0	0	0	0	0	0	0
ASIC003276	AS2_scf7180000695360	-	14101	14556	456	0	0	0	0	0	0	0	0	0	0	0	0	0	0
ASIC003277	AS2_scf7180000695360	-	14584	16841	345	0	0	0	0	0	1	0	0	0	0	0	0.220992	0	0.0736642
ASIC003281	AS2_scf7180000695369	-	3713	8078	2067	579	408	453	593	524	696	20.2562	16.8562	17.2414	21.1611	21.328	25.6723	18.1179	22.7205
ASIC003282	AS2_scf7180000695369	+	18908	19480	573	3	2	1	4	2	9	0.378605	0.298068	0.137297	0.514907	0.293654	1.19752	0.271323	0.668695
ASIC003283	AS2_scf7180000695369	-	22543	22929	387	0	0	0	1	0	0	0	0	0	0.190596	0	0	0	0.0635319
ASIC003284	AS2_scf7180000695369	+	28804	31524	966	61	182	221	64	109	85	4.56638	16.0892	17.9982	4.88682	9.49312	6.7087	12.8846	7.02955
ASIC003287	AS2_scf7180000695373	+	26677	28956	2280	1524	579	512	1451	604	983	48.3359	21.6862	17.6665	46.9414	22.2875	32.8712	29.2295	34.0334
ASIC003292	AS2_scf7180000695384	-	5671	8213	1392	20	1	2	34	20	10	1.03899	0.0613481	0.113033	1.80162	1.20879	0.547718	0.404456	1.18604
ASIC003293	AS2_scf7180000695384	-	12248	12454	207	0	0	0	0	0	0	0	0	0	0	0	0	0	0
ASIC003294	AS2_scf7180000695384	-	15814	16050	237	0	0	0	2	4	0	0	0	0	0.622451	1.41994	0	0	0.680799
ASIC003295	AS2_scf7180000695384	+	23763	24056	237	0	1	1	2	2	4	0	0.360323	0.331945	0.622451	0.709972	1.28679	0.230756	0.873072
ASIC003296	AS2_scf7180000695384	-	25994	31524	1518	582	383	434	462	592	675	27.725	21.546	22.4923	22.4488	32.8103	33.9023	23.9211	29.7205
ASIC003297	AS2_scf7180000695384	-	32686	32922	237	1	0	0	1	0	1	0.305121	0	0	0.311226	0	0.321698	0.101707	0.210975
ASIC003299	AS2_scf7180000695386	+	145	732	588	0	0	0	0	0	0	0	0	0	0	0	0	0	0
ASIC003306	AS2_scf7180000695413	+	16046	17176	1131	0	1	0	0	0	0	0	0.0755054	0	0	0	0	0.0251685	0
ASIC003307	AS2_scf7180000695413	+	18761	19785	648	0	1	0	0	0	0	0	0.131785	0	0	0	0	0.0439283	0
ASIC003308	AS2_scf7180000695413	+	21242	22375	1134	0	0	0	0	0	0	0	0	0	0	0	0	0	0
ASIC003310	AS2_scf7180000695418	+	2778	2933	156	0	0	0	0	0	0	0	0	0	0	0	0	0	0
ASIC003318	AS2_scf7180000695440	-	15500	17535	1827	3024	2236	2599	1633	1356	1640	119.691	104.514	111.914	65.9282	62.4426	68.4387	112.04	65.6032
ASIC003319	AS2_scf7180000695440	+	19027	19575	549	403	384	395	324	338	409	53.0826	59.7309	56.6031	43.5308	51.7969	56.7999	56.4722	50.7092
ASIC003320	AS2_scf7180000695440	-	19889	20691	726	346	260	322	254	305	270	34.4635	30.5828	34.8927	25.806	35.3446	28.3546	33.313	29.8351
ASIC003325	AS2_scf7180000695450	+	23844	25790	1947	998	429	408	1070	701	891	37.0667	18.8162	16.4858	40.5361	30.2909	34.8906	24.1229	35.2392
ASIC003326	AS2_scf7180000695450	-	32359	33179	591	8	9	8	10	11	5	0.978864	1.30046	1.06492	1.24806	1.5659	0.645029	1.11475	1.153
ASIC003327	AS2_scf7180000695450	-	34305	35539	1170	32	13	20	35	25	29	1.97781	0.948851	1.3448	2.20651	1.79769	1.88977	1.42382	1.96466
ASIC003328	AS2_scf7180000695450	+	36574	38848	1854	205	153	146	117	86	124	7.99584	7.04729	6.19524	4.65479	3.90255	5.09928	7.07946	4.55221
ASIC003335	AS2_scf7180000695471	+	46326	47938	1311	76	36	44	73	59	83	4.19209	2.34499	2.64037	4.10718	3.78625	4.82694	3.05915	4.24012
ASIC003336	AS2_scf7180000695471	-	49694	63669	1209	1534	1186	1153	1208	1187	1325	91.7527	83.772	75.0271	73.6995	82.6008	83.5576	83.5173	79.9526
ASIC003337	AS2_scf7180000695471	-	64008	64187	180	274	202	216	212	181	194	110.077	95.8339	94.4053	86.8735	84.5991	82.1724	100.106	84.5483
ASIC003338	AS2_scf7180000695471	-	64742	67323	1470	119	97	78	85	85	102	5.85395	5.63501	4.17438	4.26506	4.86476	5.29029	5.22112	4.8067
ASIC003340	AS2_scf7180000695471	-	78562	81601	1881	25	123	129	51	102	68	0.961105	5.58415	5.39531	1.99989	4.56217	2.75624	3.98019	3.1061
ASIC003341	AS2_scf7180000695471	-	82444	82815	372	0	3	3	3	2	5	0	0.688682	0.634444	0.594843	0.452321	1.02476	0.441042	0.690642
ASIC003342	AS2_scf7180000695471	-	85563	88179	1938	28	103	157	53	57	53	1.04478	4.53862	6.37325	2.01719	2.47446	2.08506	3.98555	2.19224
ASIC003343	AS2_scf7180000695471	+	89339	89848	432	245	2007	1564	524	1133	519	41.0112	396.738	284.818	89.4687	220.651	91.5968	240.856	133.906
ASIC003344	AS2_scf7180000695471	-	90076	92285	2025	257	298	329	300	329	238	9.17757	12.567	12.7816	10.9275	13.6688	8.96084	11.5087	11.1857
ASIC003345	AS2_scf7180000695471	+	21496	22033	417	0	0	0	0	0	0	0	0	0	0	0	0	0	0
ASIC003347	AS2_scf7180000695471	-	109321	109812	492	0	0	0	1	0	0	0	0	0	0.14992	0	0	0	0.0499732
ASIC003348	AS2_scf7180000695471	-	109983	110363	381	0	0	0	0	0	0	0	0	0	0	0	0	0	0
ASIC003349	AS2_scf7180000695471	+	110608	111066	459	0	0	0	0	0	1	0	0	0	0	0	0.166105	0	0.0553685
ASIC003350	AS2_scf7180000695471	+	113339	114281	870	0	1	0	1	0	1	0	0.098157	0	0.0847822	0	0.0876349	0.032719	0.0574724
ASIC003351	AS2_scf7180000695471	+	114880	115422	543	2	8	4	1	2	0	0.266348	1.25814	0.579529	0.135839	0.309877	0	0.701341	0.148572
ASIC003353	AS2_scf7180000695471	+	26567	28015	246	0	0	0	0	0	0	0	0	0	0	0	0	0	0
ASIC003354	AS2_scf7180000695471	+	31091	31279	189	0	0	0	0	0	0	0	0	0	0	0	0	0	0
ASIC003355	AS2_scf7180000695471	+	39390	39727	195	0	0	0	0	0	1	0	0	0	0	0	0.390987	0	0.130329
ASIC003356	AS2_scf7180000695471	+	41103	42394	1095	36	98	125	50	60	88	2.37743	7.6428	8.98072	3.36806	4.60996	6.12724	6.33365	4.70175
ASIC003357	AS2_scf7180000695471	+	42709	43382	621	16	24	46	19	29	27	1.86315	3.30035	5.82749	2.25676	3.92886	3.31489	3.66366	3.16684
ASIC003358	AS2_scf7180000695471	+	44806	45270	399	392	283	356	196	224	201	71.0449	60.5695	70.1927	36.2332	47.2318	38.4078	67.269	40.6243
ASIC003360	AS2_scf7180000695472	-	12974	13274	261	0	0	0	0	0	0	0	0	0	0	0	0	0	0
ASIC003361	AS2_scf7180000695472	+	30500	31167	594	1	0	0	0	0	0	0.12174	0	0	0	0	0	0.04058	0
ASIC003362	AS2_scf7180000695472	-	38480	39043	564	0	0	0	0	0	0	0	0	0	0	0	0	0	0
ASIC003363	AS2_scf7180000695472	-	43708	43977	270	0	0	0	0	0	0	0	0	0	0	0	0	0	0
ASIC003364	AS2_scf7180000695472	-	53130	53567	318	32	8	14	21	6	19	7.27684	2.14834	3.46351	4.87098	1.58739	4.55536	4.29623	3.67124
ASIC003366	AS2_scf7180000695473	-	2715	3125	411	0	1	0	0	0	0	0	0.207778	0	0	0	0	0.0692592	0
ASIC003367	AS2_scf7180000695473	+	85893	86403	258	0	0	0	0	0	0	0	0	0	0	0	0	0	0
ASIC003368	AS2_scf7180000695473	-	101306	101961	618	0	0	0	0	0	3	0	0	0	0	0	0.370109	0	0.12337
ASIC003369	AS2_scf7180000695473	+	121770	122055	228	0	0	0	0	0	0	0	0	0	0	0	0	0	0
ASIC003370	AS2_scf7180000695473	+	142813	143155	261	0	0	0	0	0	0	0	0	0	0	0	0	0	0
ASIC003371	AS2_scf7180000695473	+	148794	149195	363	0	0	0	0	0	0	0	0	0	0	0	0	0	0
ASIC003372	AS2_scf7180000695473	+	157578	158426	570	177	45	47	170	102	193	22.4553	6.74184	6.48691	21.9987	15.0552	25.8154	11.8947	20.9564
ASIC003373	AS2_scf7180000695473	-	166136	166477	342	0	0	0	0	0	0	0	0	0	0	0	0	0	0
ASIC003374	AS2_scf7180000695473	+	167093	167554	462	0	0	0	0	0	0	0	0	0	0	0	0	0	0
ASIC003375	AS2_scf7180000695473	-	174704	174994	291	0	0	0	0	0	0	0	0	0	0	0	0	0	0
ASIC003376	AS2_scf7180000695473	+	179559	179822	264	0	0	0	0	0	0	0	0	0	0	0	0	0	0
ASIC003377	AS2_scf7180000695473	+	8241	10166	1572	37	3	6	14	10	6	1.70204	0.162971	0.300271	0.6569	0.535189	0.291002	0.72176	0.494364
ASIC003378	AS2_scf7180000695473	-	182638	183162	525	3	4	3	9	2	9	0.41322	0.650641	0.449549	1.26447	0.320502	1.30701	0.50447	0.963993
ASIC003379	AS2_scf7180000695473	+	186028	186300	273	0	0	0	0	0	0	0	0	0	0	0	0	0	0
ASIC003380	AS2_scf7180000695473	+	196196	197405	792	99	34	51	121	59	91	9.0392	3.66602	5.06594	11.269	6.26739	8.76018	5.92372	8.76551
ASIC003381	AS2_scf7180000695473	-	202471	207112	3873	3854	947	967	2429	2169	2144	71.9588	20.8806	19.6424	46.2598	47.1164	42.206	37.4939	45.1941
ASIC003382	AS2_scf7180000695473	-	208442	209653	1212	121	90	117	115	131	143	7.21942	6.34133	7.59449	6.99873	9.09345	8.9956	7.05175	8.36259
ASIC003383	AS2_scf7180000695473	-	211804	212614	522	96	66	50	115	91	114	13.299	10.7973	7.53554	16.2499	14.6666	16.6506	10.544	15.8557
ASIC003384	AS2_scf7180000695473	-	215650	217113	1320	0	2	4	1	0	1	0	0.129389	0.238397	0.0558792	0	0.0577594	0.122595	0.0378795
ASIC003385	AS2_scf7180000695473	-	224394	225934	1389	31	12	7	40	41	25	1.61391	0.737767	0.396471	2.12413	2.48337	1.37225	0.916049	1.99325
ASIC003386	AS2_scf7180000695473	-	231032	231223	192	0	0	0	0	0	0	0	0	0	0	0	0	0	0
ASIC003387	AS2_scf7180000695473	+	233086	233593	426	79	35	40	85	51	58	13.4103	7.01615	7.38696	14.7175	10.0721	10.3804	9.27112	11.7233
ASIC003388	AS2_scf7180000695473	+	13992	15001	921	0	0	0	0	0	0	0	0	0	0	0	0	0	0
ASIC003390	AS2_scf7180000695473	+	242499	245006	816	219	92	94	260	175	250	19.4077	9.62805	9.0626	23.5021	18.043	23.3586	12.6994	21.6346
ASIC003391	AS2_scf7180000695473	+	248623	249074	414	0	0	0	0	0	1	0	0	0	0	0	0.18416	0	0.0613868
ASIC003392	AS2_scf7180000695473	-	254660	255100	441	0	0	0	0	0	0	0	0	0	0	0	0	0	0
ASIC003393	AS2_scf7180000695473	+	270453	270945	417	0	0	0	0	1	0	0	0	0	0	0.201755	0	0	0.0672516
ASIC003394	AS2_scf7180000695473	+	273435	273638	204	0	0	0	0	0	0	0	0	0	0	0	0	0	0
ASIC003395	AS2_scf7180000695473	+	275719	275922	204	0	0	0	0	0	0	0	0	0	0	0	0	0	0
ASIC003396	AS2_scf7180000695473	-	279136	279303	168	0	0	0	0	0	0	0	0	0	0	0	0	0	0
ASIC003397	AS2_scf7180000695473	-	283598	284133	411	0	0	0	0	0	0	0	0	0	0	0	0	0	0
ASIC003398	AS2_scf7180000695473	-	300125	300565	441	0	0	0	0	0	0	0	0	0	0	0	0	0	0
ASIC003399	AS2_scf7180000695473	+	26532	27681	1092	276	195	47	134	128	19	18.2771	15.2494	3.38603	9.0512	9.86159	1.32656	12.3042	6.74645
ASIC003400	AS2_scf7180000695473	-	314655	314915	261	0	0	0	0	0	0	0	0	0	0	0	0	0	0
ASIC003401	AS2_scf7180000695473	+	328885	329109	225	0	0	0	0	1	0	0	0	0	0	0.373919	0	0	0.12464
ASIC003402	AS2_scf7180000695473	-	382820	383725	729	2	9	4	0	2	2	0.198391	1.05428	0.431666	0	0.230814	0.20917	0.561445	0.146661
ASIC003403	AS2_scf7180000695473	-	383775	383939	165	0	0	0	0	0	0	0	0	0	0	0	0	0	0
ASIC003404	AS2_scf7180000695473	-	384602	391122	3456	23	148	68	61	82	47	0.481253	3.65703	1.54793	1.30191	1.99618	1.03686	1.8954	1.44498
ASIC003405	AS2_scf7180000695473	+	393540	394708	1074	0	0	0	0	0	0	0	0	0	0	0	0	0	0
ASIC003406	AS2_scf7180000695473	+	401398	402113	648	0	0	0	0	0	0	0	0	0	0	0	0	0	0
ASIC003407	AS2_scf7180000695473	+	410749	411233	426	0	0	1	0	0	0	0	0	0.184674	0	0	0	0.061558	0
ASIC003408	AS2_scf7180000695473	+	419435	420349	915	215	129	117	43	58	47	16.9917	12.0395	10.0596	3.46634	5.33294	3.91628	13.0303	4.23852
ASIC003409	AS2_scf7180000695473	-	427378	427904	285	2	0	0	0	0	0	0.507464	0	0	0	0	0	0.169155	0
ASIC003410	AS2_scf7180000695473	+	30135	31216	984	120	36	72	24	32	60	8.81873	3.12427	5.75642	1.79904	2.73599	4.64893	5.8998	3.06132
ASIC003411	AS2_scf7180000695473	+	437080	438318	1239	0	1	1	0	0	0	0	0.0689238	0.0634956	0	0	0	0.0441398	0
ASIC003412	AS2_scf7180000695473	+	449734	449886	153	1	0	0	0	0	0	0.472638	0	0	0	0	0	0.157546	0
ASIC003413	AS2_scf7180000695473	+	453495	461328	3069	791	646	712	195	238	310	18.638	17.9753	18.2515	4.68664	6.52439	7.70125	18.2883	6.30409
ASIC003414	AS2_scf7180000695473	-	462051	464497	1335	73	56	45	52	52	55	3.95422	3.58218	2.65183	2.87307	3.27704	3.14107	3.39608	3.09706
ASIC003415	AS2_scf7180000695473	-	465086	471598	4014	1538	899	936	1776	1279	1584	27.7076	19.1259	18.3448	32.6354	26.8073	30.0867	21.7261	29.8431
ASIC003416	AS2_scf7180000695473	-	472354	473166	813	162	56	46	146	108	101	14.4093	5.88218	4.45125	13.246	11.1762	9.47169	8.24759	11.298
ASIC003417	AS2_scf7180000695473	+	478059	479679	1305	0	0	0	0	0	0	0	0	0	0	0	0	0	0
ASIC003419	AS2_scf7180000695473	+	40552	45412	4023	1593	805	993	1586	1056	1658	28.6342	17.0878	19.4184	29.0788	22.0838	31.4218	21.7135	27.5281
ASIC003420	AS2_scf7180000695473	-	49986	55031	4038	6606	2175	2352	4273	3273	6230	118.302	45.9974	45.8233	78.0531	68.193	117.63	70.0409	87.9587
ASIC003424	AS2_scf7180000695474	-	235754	235942	189	0	1	0	0	0	0	0	0.451834	0	0	0	0	0.150611	0
ASIC003425	AS2_scf7180000695474	-	238734	239211	291	0	0	0	0	0	0	0	0	0	0	0	0	0	0
ASIC003426	AS2_scf7180000695474	+	242166	242405	240	0	0	0	0	0	0	0	0	0	0	0	0	0	0
ASIC003428	AS2_scf7180000695474	+	131864	132076	213	0	0	0	0	0	0	0	0	0	0	0	0	0	0
ASIC003429	AS2_scf7180000695474	+	136072	136493	303	0	0	1	0	0	0	0	0	0.259641	0	0	0	0.0865468	0
ASIC003430	AS2_scf7180000695474	-	143384	144308	768	0	0	0	0	0	0	0	0	0	0	0	0	0	0
ASIC003431	AS2_scf7180000695474	-	144812	145122	246	0	0	0	0	0	0	0	0	0	0	0	0	0	0
ASIC003432	AS2_scf7180000695474	-	159393	159950	558	0	0	0	0	0	0	0	0	0	0	0	0	0	0
ASIC003433	AS2_scf7180000695474	-	170667	170921	255	0	0	0	0	0	0	0	0	0	0	0	0	0	0
ASIC003435	AS2_scf7180000695475	-	4439	7926	1908	770	1128	1196	1346	1456	1375	29.1831	50.486	49.3137	52.0344	64.2012	54.9441	42.9943	57.0599
ASIC003437	AS2_scf7180000695475	+	48736	49129	222	21	24	11	13	22	24	6.84047	9.23206	3.89812	4.31931	8.33738	8.24242	6.65688	6.96637
ASIC003438	AS2_scf7180000695475	+	51007	58066	4818	1027	595	755	854	758	781	15.4143	10.5461	12.3281	13.0742	13.2362	12.3589	12.7628	12.8898
ASIC003439	AS2_scf7180000695475	-	58442	59593	1083	264	135	135	88	67	86	17.6277	10.645	9.80664	5.99347	5.20483	6.05434	12.6931	5.75088
ASIC003440	AS2_scf7180000695475	-	60591	62745	2094	168	64	84	173	136	195	5.80166	2.61002	3.15586	6.09387	5.46414	7.09994	3.85585	6.21932
ASIC003441	AS2_scf7180000695475	-	66552	67232	681	0	0	0	0	0	0	0	0	0	0	0	0	0	0
ASIC003442	AS2_scf7180000695475	-	68312	69459	1044	1990	1522	1641	1311	957	1158	137.839	124.496	123.658	92.6245	77.1208	84.5677	128.664	84.771
ASIC003443	AS2_scf7180000695475	+	76421	81756	2019	729	537	577	1054	895	1067	26.1102	22.7132	22.483	38.506	37.2946	40.2925	23.7688	38.6977
ASIC003444	AS2_scf7180000695475	-	94446	95677	693	16197	13657	15639	11545	10487	12419	1690.13	1682.92	1775.38	1228.81	1273.14	1366.31	1716.14	1289.42
ASIC003445	AS2_scf7180000695475	-	96971	98946	1764	199	215	238	216	201	227	8.15782	10.4083	10.6144	9.0319	9.58644	9.81124	9.72683	9.47652
ASIC003446	AS2_scf7180000695475	-	13471	14418	855	317	456	461	404	481	496	26.811	45.5448	42.418	34.8529	47.3302	44.2295	38.2579	42.1376
ASIC003447	AS2_scf7180000695475	+	99480	103885	2856	815	804	939	1032	1014	1036	20.6357	24.0402	25.8656	26.653	29.8703	27.6566	23.5138	28.0599
ASIC003448	AS2_scf7180000695475	-	104273	105355	1083	40	46	36	27	51	38	2.67086	3.62719	2.61511	1.8389	3.96188	2.67517	2.97105	2.82532
ASIC003449	AS2_scf7180000695475	-	105732	106678	741	236	178	240	156	158	151	23.031	20.5136	25.4805	15.5285	17.939	15.5366	23.0084	16.3347
ASIC003450	AS2_scf7180000695475	+	109618	110758	573	0	0	0	0	0	0	0	0	0	0	0	0	0	0
ASIC003451	AS2_scf7180000695475	-	120237	120590	354	0	0	0	0	0	0	0	0	0	0	0	0	0	0
ASIC003452	AS2_scf7180000695475	-	140999	141328	330	0	0	0	0	0	0	0	0	0	0	0	0	0	0
ASIC003453	AS2_scf7180000695475	+	147477	149326	1290	3	8	6	2	1	2	0.168171	0.529591	0.365912	0.114357	0.0652184	0.118205	0.354558	0.0992603
ASIC003454	AS2_scf7180000695475	-	149858	150119	207	0	1	0	0	0	0	0	0.412544	0	0	0	0	0.137515	0
ASIC003455	AS2_scf7180000695475	+	154717	155059	300	0	0	0	0	0	0	0	0	0	0	0	0	0	0
ASIC003456	AS2_scf7180000695475	-	157702	158662	471	0	0	0	0	0	0	0	0	0	0	0	0	0	0
ASIC003457	AS2_scf7180000695475	+	16246	16503	258	2	5	2	2	6	4	0.56057	1.65497	0.609853	0.571787	1.95655	1.18205	0.941799	1.2368
ASIC003458	AS2_scf7180000695475	+	176949	177311	363	0	0	0	0	0	0	0	0	0	0	0	0	0	0
ASIC003459	AS2_scf7180000695475	+	186378	186542	165	0	0	0	0	0	0	0	0	0	0	0	0	0	0
ASIC003460	AS2_scf7180000695475	+	188506	188784	183	0	0	0	0	0	0	0	0	0	0	0	0	0	0
ASIC003461	AS2_scf7180000695475	+	190859	191068	210	0	0	0	0	0	0	0	0	0	0	0	0	0	0
ASIC003462	AS2_scf7180000695475	+	215677	216522	525	4	2	2	4	7	4	0.55096	0.32532	0.299699	0.561985	1.12176	0.580894	0.391993	0.754879
ASIC003463	AS2_scf7180000695475	-	218762	219286	453	0	0	0	0	0	0	0	0	0	0	0	0	0	0
ASIC003464	AS2_scf7180000695475	-	220924	221415	384	0	0	0	0	0	0	0	0	0	0	0	0	0	0
ASIC003465	AS2_scf7180000695475	-	224024	224266	243	0	0	0	0	0	0	0	0	0	0	0	0	0	0
ASIC003466	AS2_scf7180000695475	+	231632	232015	384	0	0	0	0	0	1	0	0	0	0	0	0.198548	0	0.0661826
ASIC003467	AS2_scf7180000695475	+	17998	18207	210	0	0	1	0	0	0	0	0	0.374624	0	0	0	0.124875	0
ASIC003468	AS2_scf7180000695475	-	23076	23336	216	20	15	16	26	33	32	6.6957	5.93032	5.82749	8.87858	12.8535	11.2952	6.15117	11.0091
ASIC003469	AS2_scf7180000695475	-	26816	27185	255	3	2	3	13	7	14	0.850748	0.669777	0.925542	3.76034	2.3095	4.18586	0.815356	3.41856
ASIC003470	AS2_scf7180000695475	+	35401	36264	864	0	1	3	7	4	5	0	0.0988386	0.273163	0.597597	0.389499	0.441218	0.124001	0.476104
ASIC003471	AS2_scf7180000695475	-	37899	39776	1503	5	0	8	8	6	8	0.240564	0	0.418742	0.392604	0.335855	0.405815	0.219769	0.378091
ASIC003473	AS2_scf7180000695476	-	11709	12002	294	0	0	0	0	0	0	0	0	0	0	0	0	0	0
ASIC003474	AS2_scf7180000695476	-	77956	87872	4401	610	539	646	682	650	635	10.023	10.4587	11.5477	11.4303	12.4257	11.0007	10.6765	11.6189
ASIC003475	AS2_scf7180000695476	+	733188	733586	399	0	0	0	0	0	0	0	0	0	0	0	0	0	0
ASIC003476	AS2_scf7180000695476	+	738115	738321	207	0	0	0	0	0	0	0	0	0	0	0	0	0	0
ASIC003477	AS2_scf7180000695476	+	742282	742575	294	0	0	0	0	0	0	0	0	0	0	0	0	0	0
ASIC003478	AS2_scf7180000695476	+	743505	743971	429	0	0	0	2	0	0	0	0	0	0.343872	0	0	0	0.114624
ASIC003479	AS2_scf7180000695476	-	745511	745927	417	0	0	0	1	0	0	0	0	0	0.176884	0	0	0	0.0589612
ASIC003480	AS2_scf7180000695476	-	747266	748029	450	221	212	229	186	213	253	35.514	40.2313	40.0348	30.4877	39.8224	42.8652	38.5934	37.7251
ASIC003481	AS2_scf7180000695476	+	750927	752128	1134	22	5	6	16	16	25	1.40291	0.376528	0.416249	1.04071	1.18704	1.68083	0.731895	1.30286
ASIC003482	AS2_scf7180000695476	+	753585	756742	1944	36	16	6	28	20	16	1.33914	0.702853	0.242812	1.06239	0.865553	0.627509	0.761602	0.851819
ASIC003483	AS2_scf7180000695476	-	757299	759678	987	322	325	309	334	272	295	23.5917	28.1194	24.6295	24.9605	23.1852	22.7877	25.4469	23.6445
ASIC003484	AS2_scf7180000695476	+	774451	774778	249	17	8	5	28	11	21	4.93707	2.74367	1.57974	8.29435	3.71666	6.43008	3.08683	6.14703
ASIC003485	AS2_scf7180000695476	-	90441	94033	1890	1453	1041	1204	1137	1235	1520	55.5934	47.0359	50.1164	44.3734	54.975	61.3166	50.9152	53.555
ASIC003486	AS2_scf7180000695476	+	791235	796728	4575	953	551	544	1198	792	1051	15.0633	10.2849	9.35455	19.3148	14.5644	17.5149	11.5676	17.1314
ASIC003487	AS2_scf7180000695476	-	800023	805272	3399	449	232	247	478	248	288	9.55245	5.82878	5.7169	10.3729	6.13847	6.46008	7.03271	7.65715
ASIC003488	AS2_scf7180000695476	-	812137	858886	369	507	275	316	545	373	523	99.3577	63.6424	67.3714	108.942	85.0437	108.062	76.7905	100.682
ASIC003489	AS2_scf7180000695476	+	862389	863240	852	26	34	41	34	42	35	2.20675	3.40784	3.78581	2.94349	4.14734	3.13202	3.13347	3.40762
ASIC003490	AS2_scf7180000695476	-	863368	865528	2088	101	78	92	140	156	123	3.49793	3.1901	3.46635	4.94563	6.2857	4.49129	3.38479	5.24087
ASIC003491	AS2_scf7180000695476	+	865939	867543	1449	366	299	302	346	328	337	18.2655	17.6215	16.3966	17.6129	19.0443	17.732	17.4279	18.1298
ASIC003492	AS2_scf7180000695476	+	868788	871111	2196	653	359	389	598	527	614	21.5031	13.9606	13.9358	20.086	20.1901	21.3173	16.4665	20.5311
ASIC003493	AS2_scf7180000695476	+	871850	872401	486	258	312	315	182	164	234	38.3887	54.8225	50.9905	27.6222	28.3901	36.7093	48.0672	30.9072
ASIC003494	AS2_scf7180000695476	+	875910	880648	3057	3715	1751	1861	3057	2445	2641	87.8786	48.9138	47.8923	73.7605	67.2889	65.8673	61.5616	68.9722
ASIC003495	AS2_scf7180000695476	-	884673	886134	1251	6	3	4	4	4	12	0.346828	0.204788	0.251546	0.235845	0.269006	0.731342	0.267721	0.412064
ASIC003496	AS2_scf7180000695476	-	109291	110455	306	0	0	1	0	0	0	0	0	0.257095	0	0	0	0.0856983	0
ASIC003497	AS2_scf7180000695476	-	886568	888340	1773	7	0	6	11	9	10	0.285502	0	0.26623	0.457623	0.427065	0.430019	0.183911	0.438236
ASIC003498	AS2_scf7180000695476	+	889947	890367	348	94	257	361	73	146	147	19.533	63.0659	81.6099	15.4727	35.2966	32.2058	54.7363	27.6584
ASIC003499	AS2_scf7180000695476	-	893072	917332	2250	1707	1741	1710	2910	2644	2785	54.8619	66.078	59.79	95.3969	98.8641	94.3712	60.2433	96.2107
ASIC003500	AS2_scf7180000695476	+	919536	921688	2022	284	239	239	251	253	306	10.1568	10.0939	9.29891	9.15622	10.5269	11.5382	9.84986	10.4071
ASIC003501	AS2_scf7180000695476	+	922234	923631	1332	954	430	527	987	742	977	51.7921	27.568	31.1259	54.6559	46.8662	55.9225	36.8287	52.4815
ASIC003502	AS2_scf7180000695476	-	925425	935919	1641	846	1527	1841	1171	1634	1561	37.2805	79.4641	88.2593	52.6347	83.7728	72.5255	68.3346	69.6444
ASIC003503	AS2_scf7180000695476	-	944588	960609	885	397	155	155	431	241	373	32.439	14.9565	13.7785	35.9218	22.9104	32.1338	20.3913	30.322
ASIC003504	AS2_scf7180000695476	+	964520	964810	291	0	0	0	0	0	0	0	0	0	0	0	0	0	0
ASIC003505	AS2_scf7180000695476	+	978089	978509	288	191	54	46	182	104	154	47.958	16.0119	12.5655	46.6125	30.3809	40.7685	25.5118	39.254
ASIC003506	AS2_scf7180000695476	+	987003	1064828	6072	3330	783	535	3563	1049	1158	39.6581	11.0121	6.93166	43.2821	14.5346	14.5403	19.2006	24.119
ASIC003507	AS2_scf7180000695476	-	113239	113499	261	320	131	152	169	197	258	88.6603	42.8619	45.8161	47.7606	63.5017	75.3661	59.1128	62.2095
ASIC003508	AS2_scf7180000695476	-	1070461	1071114	585	39	31	32	37	33	28	4.8209	4.52529	4.30338	4.66519	4.74589	3.64921	4.54986	4.35343
ASIC003509	AS2_scf7180000695476	-	1072022	1073996	1827	2306	1647	1764	1175	1091	1205	91.2726	76.9831	75.9583	47.4376	50.2396	50.2858	81.4047	49.321
ASIC003510	AS2_scf7180000695476	+	1074439	1075326	795	309	253	316	269	234	270	28.1068	27.1765	31.2705	24.958	24.7633	25.8936	28.8513	25.205
ASIC003511	AS2_scf7180000695476	+	1076526	1080061	3111	213	190	246	230	230	263	4.95107	5.21548	6.22086	5.4532	6.21996	6.44544	5.46247	6.03953
ASIC003512	AS2_scf7180000695476	-	1081159	1084077	2919	209	189	206	208	214	193	5.17764	5.52928	5.55198	5.25597	6.16793	5.04104	5.41963	5.48831
ASIC003513	AS2_scf7180000695476	+	1084346	1086423	1776	81	57	72	58	62	55	3.29808	2.74077	3.18937	2.40884	2.93703	2.36111	3.07607	2.569
ASIC003514	AS2_scf7180000695476	-	1088236	1092212	3891	812	441	540	864	613	821	15.0909	9.67872	10.9181	16.3786	13.2544	16.0871	11.8959	15.24
ASIC003515	AS2_scf7180000695476	+	116799	117582	546	0	1	0	0	0	0	0	0.156404	0	0	0	0	0.0521347	0
ASIC003516	AS2_scf7180000695476	+	125341	126180	840	1026	913	1171	778	835	859	88.3258	92.818	109.671	68.3163	83.6309	77.9669	96.9383	76.638
ASIC003517	AS2_scf7180000695476	-	128428	129309	882	0	3	0	0	3	1	0	0.290465	0	0	0.286162	0.0864426	0.0968215	0.124202
ASIC003518	AS2_scf7180000695476	+	131786	134394	2502	953	334	457	200	168	274	27.5439	11.3999	14.3696	5.89612	5.64913	8.34949	17.7711	6.63158
ASIC003519	AS2_scf7180000695476	+	135132	137419	1554	776	670	725	721	644	758	36.1102	36.8183	36.703	34.2222	34.8654	37.189	36.5439	35.4255
ASIC003520	AS2_scf7180000695476	-	138381	139283	756	374	362	452	306	302	331	35.7742	40.891	47.0361	29.8554	33.6082	33.3813	41.2338	32.2816
ASIC003521	AS2_scf7180000695476	+	15337	23414	1830	186	53	49	182	50	49	7.3499	2.47323	2.10649	7.33574	2.29868	2.04146	3.97654	3.89196
ASIC003522	AS2_scf7180000695476	+	140538	140987	342	13	9	26	10	10	10	2.74876	2.24728	5.98084	2.15674	2.45999	2.22931	3.65896	2.28201
ASIC003523	AS2_scf7180000695476	+	165857	169161	2133	168	160	244	146	182	181	5.69558	6.40574	8.99941	5.04877	7.17861	6.4697	7.03358	6.23236
ASIC003524	AS2_scf7180000695476	+	170521	173399	2781	439	317	328	343	318	340	11.4152	9.73417	9.27872	9.09739	9.62024	9.32126	10.1427	9.3463
ASIC003525	AS2_scf7180000695476	+	173741	175335	1392	136	129	123	105	116	129	7.06512	7.91391	6.95154	5.56383	7.01098	7.06557	7.31019	6.54679
ASIC003526	AS2_scf7180000695476	+	178421	182654	3093	934	654	572	1059	657	969	21.8367	18.0567	14.5489	25.2546	17.8709	23.8858	18.1474	22.3371
ASIC003527	AS2_scf7180000695476	+	194018	194700	303	60	26	33	132	95	107	14.3195	7.32776	8.56814	32.1333	26.3779	26.9239	10.0718	28.4784
ASIC003528	AS2_scf7180000695476	+	196376	199370	2490	1107	960	857	2218	1971	2246	32.149	32.924	27.0768	65.7031	66.5958	68.7713	30.7166	67.0234
ASIC003529	AS2_scf7180000695476	-	200453	202528	2016	3	2	0	4	1	14	0.107609	0.0847188	0	0.14635	0.041732	0.529461	0.0641094	0.239181
ASIC003530	AS2_scf7180000695476	+	204591	207748	2238	99	178	119	89	85	148	3.19886	6.79204	4.18314	2.93328	3.19535	5.04195	4.72468	3.72353
ASIC003531	AS2_scf7180000695476	+	208626	208838	213	0	0	0	0	0	0	0	0	0	0	0	0	0	0
ASIC003532	AS2_scf7180000695476	-	28591	28773	183	0	0	0	0	0	0	0	0	0	0	0	0	0	0
ASIC003533	AS2_scf7180000695476	+	218058	218393	336	0	0	0	0	0	0	0	0	0	0	0	0	0	0
ASIC003534	AS2_scf7180000695476	-	220019	220597	438	0	0	0	0	0	0	0	0	0	0	0	0	0	0
ASIC003535	AS2_scf7180000695476	+	222909	223286	378	58	12	6	14	16	19	11.0957	2.711	1.24875	2.73187	3.56113	3.83229	5.01849	3.3751
ASIC003536	AS2_scf7180000695476	-	225654	226226	573	0	0	0	0	0	0	0	0	0	0	0	0	0	0
ASIC003537	AS2_scf7180000695476	-	228032	228187	156	0	0	0	0	0	0	0	0	0	0	0	0	0	0
ASIC003538	AS2_scf7180000695476	-	231312	231515	204	0	0	0	0	0	0	0	0	0	0	0	0	0	0
ASIC003539	AS2_scf7180000695476	+	248259	249888	1230	101	32	15	36	22	35	5.93794	2.2217	0.959403	2.15884	1.5048	2.1695	3.03968	1.94438
ASIC003540	AS2_scf7180000695476	+	255794	257882	1134	102	23	38	56	21	44	6.50439	1.73203	2.63624	3.64249	1.55799	2.95826	3.62422	2.71958
ASIC003541	AS2_scf7180000695476	+	262138	264453	2037	3	2	10	0	1	2	0.1065	0.0838454	0.38621	0	0.0413018	0.0748575	0.192185	0.0387198
ASIC003542	AS2_scf7180000695476	+	265466	267145	1527	37	9	20	34	22	39	1.75219	0.50332	1.0304	1.64234	1.21211	1.94725	1.09531	1.60057
ASIC003543	AS2_scf7180000695476	+	34170	34463	294	0	0	0	0	0	0	0	0	0	0	0	0	0	0
ASIC003544	AS2_scf7180000695476	-	268257	278337	9009	1436	1057	1251	1191	966	1129	11.5265	10.0193	10.9244	9.75122	9.02112	9.55463	10.8234	9.44232
ASIC003545	AS2_scf7180000695476	-	281342	287990	2343	3838	6291	6896	3783	4504	3722	118.455	229.291	231.547	119.093	161.728	121.116	193.098	133.979
ASIC003546	AS2_scf7180000695476	-	296907	297185	279	6	5	2	4	6	4	1.55513	1.5304	0.56395	1.0575	1.80928	1.09308	1.2165	1.31995
ASIC003547	AS2_scf7180000695476	+	303913	304242	330	3	1	3	0	0	0	0.657396	0.258778	0.715192	0	0	0	0.543788	0
ASIC003548	AS2_scf7180000695476	-	304347	304891	417	1	0	0	0	1	0	0.173414	0	0	0	0.201755	0	0.0578046	0.0672516
ASIC003549	AS2_scf7180000695476	+	311824	311976	153	0	0	0	0	0	1	0	0	0	0	0	0.498316	0	0.166105
ASIC003550	AS2_scf7180000695476	-	316820	316999	180	92	144	85	162	191	163	36.9603	68.3173	37.1502	66.3844	89.2731	69.0417	47.4759	74.8998
ASIC003551	AS2_scf7180000695476	-	322114	325271	2718	53	14	21	62	75	79	1.41009	0.439865	0.607834	1.68254	2.32152	2.21602	0.819262	2.07336
ASIC003552	AS2_scf7180000695476	-	327476	331843	3243	1407	921	1061	1615	1397	1763	31.3738	24.2523	25.7385	36.7324	36.2418	41.4478	27.1215	38.1407
ASIC003553	AS2_scf7180000695476	+	335354	335545	192	0	0	0	0	0	1	0	0	0	0	0	0.397096	0	0.132365
ASIC003554	AS2_scf7180000695476	+	34543	39654	4305	294	63	75	306	115	139	4.93849	1.24971	1.37058	5.24291	2.24742	2.46172	2.51959	3.31735
ASIC003555	AS2_scf7180000695476	-	337080	337385	306	1	0	0	0	0	1	0.236319	0	0	0	0	0.249158	0.0787729	0.0830527
ASIC003556	AS2_scf7180000695476	+	343344	347407	3927	309	182	224	389	385	378	5.69007	3.95777	4.48748	7.30655	8.24821	7.33884	4.71177	7.6312
ASIC003557	AS2_scf7180000695476	+	349305	349848	477	1114	298	864	902	689	890	168.883	53.3505	142.499	139.48	121.524	142.255	121.577	134.42
ASIC003558	AS2_scf7180000695476	-	356737	374897	945	17	22	11	37	48	47	1.30088	1.98807	0.915748	2.88798	4.27336	3.79195	1.40157	3.65109
ASIC003559	AS2_scf7180000695476	-	377117	377492	327	0	0	0	0	0	0	0	0	0	0	0	0	0	0
ASIC003560	AS2_scf7180000695476	+	387173	388743	1503	0	1	1	1	1	0	0	0.0568174	0.0523427	0.0490755	0.0559759	0	0.0363867	0.0350171
ASIC003561	AS2_scf7180000695476	+	391771	392919	1149	0	0	0	0	0	2	0	0	0	0	0	0.132711	0	0.044237
ASIC003563	AS2_scf7180000695476	+	403566	403973	408	0	0	0	0	0	0	0	0	0	0	0	0	0	0
ASIC003564	AS2_scf7180000695476	+	427165	454362	1635	16	96	129	54	86	54	0.707656	5.01411	6.20708	2.43613	4.42528	2.5181	3.97628	3.1265
ASIC003565	AS2_scf7180000695476	+	54543	55957	1092	58	18	14	70	19	17	3.84083	1.40764	1.0086	4.72824	1.46383	1.18692	2.08569	2.45966
ASIC003566	AS2_scf7180000695476	+	459604	459804	201	0	0	1	0	0	0	0	0	0.391398	0	0	0	0.130466	0
ASIC003567	AS2_scf7180000695476	-	465970	466158	189	0	0	0	0	1	0	0	0	0	0	0.445141	0	0	0.14838
ASIC003568	AS2_scf7180000695476	+	477977	478324	348	0	0	0	0	0	0	0	0	0	0	0	0	0	0
ASIC003569	AS2_scf7180000695476	+	488871	489203	333	0	0	0	0	0	0	0	0	0	0	0	0	0	0
ASIC003570	AS2_scf7180000695476	-	490923	492734	1227	11	0	5	6	3	13	0.648288	0	0.320583	0.360687	0.205701	0.807784	0.322957	0.458057
ASIC003571	AS2_scf7180000695476	-	497785	499865	1362	2	0	0	3	2	4	0.106187	0	0	0.162468	0.123541	0.223913	0.0353958	0.169974
ASIC003572	AS2_scf7180000695476	+	505964	506347	384	0	0	0	0	0	0	0	0	0	0	0	0	0	0
ASIC003573	AS2_scf7180000695476	+	514580	515018	393	0	0	0	0	0	0	0	0	0	0	0	0	0	0
ASIC003574	AS2_scf7180000695476	-	547077	547310	234	0	0	0	0	0	0	0	0	0	0	0	0	0	0
ASIC003575	AS2_scf7180000695476	-	550912	551556	489	85	125	161	102	156	201	12.5698	21.8294	25.9019	15.3856	26.8396	31.3389	20.1004	24.5214
ASIC003576	AS2_scf7180000695476	+	67458	69356	1899	868	380	442	894	591	1049	33.0533	17.0883	18.311	34.7245	26.1832	42.116	22.8175	34.3412
ASIC003577	AS2_scf7180000695476	+	552146	552397	252	2	4	4	4	6	6	0.573917	1.3555	1.24875	1.1708	2.00314	1.8153	1.05939	1.66308
ASIC003578	AS2_scf7180000695476	-	563602	563886	285	2	5	1	1	1	0	0.507464	1.49819	0.276039	0.258809	0.295199	0	0.760563	0.184669
ASIC003579	AS2_scf7180000695476	-	568194	569135	942	164	250	287	280	279	332	12.5896	22.6636	23.9688	21.9246	24.918	26.871	19.7407	24.5712
ASIC003580	AS2_scf7180000695476	+	577254	577790	537	0	0	0	0	0	0	0	0	0	0	0	0	0	0
ASIC003581	AS2_scf7180000695476	+	606719	607348	504	0	0	0	0	0	0	0	0	0	0	0	0	0	0
ASIC003582	AS2_scf7180000695476	+	613439	613885	447	0	0	0	0	0	0	0	0	0	0	0	0	0	0
ASIC003583	AS2_scf7180000695476	+	614101	615562	465	0	0	0	0	0	0	0	0	0	0	0	0	0	0
ASIC003584	AS2_scf7180000695476	+	628230	628505	276	0	0	0	0	0	0	0	0	0	0	0	0	0	0
ASIC003585	AS2_scf7180000695476	-	630209	630538	330	0	0	1	0	0	0	0	0	0.238397	0	0	0	0.0794657	0
ASIC003586	AS2_scf7180000695476	-	633653	633811	159	0	0	0	0	0	0	0	0	0	0	0	0	0	0
ASIC003587	AS2_scf7180000695476	-	71210	73128	1497	471	483	524	383	467	431	22.752	27.5528	27.5375	18.8713	26.2455	21.9509	25.9474	22.3559
ASIC003588	AS2_scf7180000695476	+	639192	639500	309	0	0	0	0	0	0	0	0	0	0	0	0	0	0
ASIC003589	AS2_scf7180000695476	+	648124	653216	2496	995	711	794	873	677	794	28.8269	24.3257	25.026	25.7984	22.8194	24.2534	26.0595	24.2904
ASIC003590	AS2_scf7180000695476	+	659834	661672	1260	8	13	21	4	16	23	0.459134	0.881076	1.31118	0.23416	1.06834	1.39173	0.883798	0.898075
ASIC003591	AS2_scf7180000695476	+	664320	665545	960	0	0	2	1	0	0	0	0	0.163898	0.0768338	0	0	0.0546327	0.0256113
ASIC003592	AS2_scf7180000695476	+	666130	666474	345	2	0	3	2	3	3	0.419209	0	0.684096	0.427597	0.73158	0.662977	0.367768	0.607385
ASIC003593	AS2_scf7180000695476	+	666692	667678	918	4	0	6	2	5	10	0.315092	0	0.51419	0.160698	0.458234	0.830527	0.276427	0.483153
ASIC003594	AS2_scf7180000695476	-	669778	674906	1623	16035	8915	11220	15869	13400	15591	714.447	469.076	543.863	721.199	694.618	732.406	575.795	716.074
ASIC003595	AS2_scf7180000695476	-	675517	677007	1491	772	603	746	878	829	1083	37.442	34.5366	39.3619	43.4351	46.7775	55.3793	37.1135	48.5306
ASIC003596	AS2_scf7180000695476	+	679032	679766	558	822	697	792	535	614	622	106.526	106.669	111.662	70.7202	92.5751	84.9871	108.286	82.7608
ASIC003597	AS2_scf7180000695476	-	680253	682088	1545	150	342	404	179	354	274	7.02073	18.9033	20.5716	8.54571	19.2768	13.5213	15.4986	13.7813
ASIC003598	AS2_scf7180000695476	+	73796	77227	2907	439	338	371	411	419	466	10.9204	9.92915	10.0402	10.4285	12.1263	12.2219	10.2966	11.5922
ASIC003599	AS2_scf7180000695476	+	686351	687340	990	58	60	52	62	59	65	4.23655	5.17555	4.13222	4.61934	5.01391	5.00581	4.51477	4.87969
ASIC003600	AS2_scf7180000695476	-	687444	687857	291	705	537	565	428	326	347	175.193	157.588	152.746	108.486	94.2507	90.9145	161.842	97.8838
ASIC003601	AS2_scf7180000695476	+	688529	690003	1116	1223	922	853	2784	2487	2864	79.2468	70.5517	60.1312	184.005	187.487	195.662	69.9766	189.051
ASIC003602	AS2_scf7180000695476	-	692986	695107	591	1856	1261	1669	1970	1909	2086	227.096	182.208	222.169	245.868	271.755	269.106	210.491	262.243
ASIC003603	AS2_scf7180000695476	-	698129	699430	1221	31	12	20	35	31	50	1.83597	0.839278	1.28863	2.11435	2.13602	3.12213	1.32129	2.4575
ASIC003604	AS2_scf7180000695476	+	701119	702693	1356	329	318	302	264	270	282	17.5451	20.0266	17.5211	14.3605	16.7519	15.8557	18.3643	15.656
ASIC003606	AS2_scf7180000695476	-	708404	708937	534	53	125	132	90	89	101	7.17719	19.9898	19.4468	12.4315	14.022	14.4204	15.5379	13.6246
ASIC003607	AS2_scf7180000695476	-	728458	728683	189	0	0	0	0	0	0	0	0	0	0	0	0	0	0
ASIC003610	AS2_scf7180000695477	+	5597	5896	300	0	0	0	0	0	0	0	0	0	0	0	0	0	0
ASIC003611	AS2_scf7180000695477	+	6902	7196	258	0	0	0	1	0	1	0	0	0	0.285893	0	0.295513	0	0.193802
ASIC003614	AS2_scf7180000695478	-	131096	131389	294	0	0	0	0	0	0	0	0	0	0	0	0	0	0
ASIC003615	AS2_scf7180000695478	-	146953	147387	435	0	0	0	0	0	0	0	0	0	0	0	0	0	0
ASIC003616	AS2_scf7180000695478	+	170869	171066	198	0	0	0	0	0	0	0	0	0	0	0	0	0	0
ASIC003617	AS2_scf7180000695478	+	180587	207660	5448	561	261	275	714	453	707	7.44639	4.09114	3.9711	9.66685	6.99553	9.89416	5.16954	8.85218
ASIC003618	AS2_scf7180000695478	+	216896	217405	510	0	0	0	0	0	0	0	0	0	0	0	0	0	0
ASIC003619	AS2_scf7180000695478	-	219867	221630	357	0	0	0	0	0	0	0	0	0	0	0	0	0	0
ASIC003620	AS2_scf7180000695478	-	232276	232608	333	0	0	0	0	0	0	0	0	0	0	0	0	0	0
ASIC003621	AS2_scf7180000695478	-	235413	235749	219	0	0	0	0	0	0	0	0	0	0	0	0	0	0
ASIC003622	AS2_scf7180000695478	+	267068	267325	258	0	0	0	0	0	0	0	0	0	0	0	0	0	0
ASIC003623	AS2_scf7180000695478	+	270140	270433	294	0	0	0	0	0	0	0	0	0	0	0	0	0	0
ASIC003624	AS2_scf7180000695478	-	10322	13870	1362	8	5	3	7	13	6	0.424749	0.313497	0.173284	0.379092	0.803019	0.33587	0.303844	0.505994
ASIC003625	AS2_scf7180000695478	+	273113	273295	183	0	0	0	0	0	0	0	0	0	0	0	0	0	0
ASIC003626	AS2_scf7180000695478	-	293807	327550	1803	113	29	68	142	95	138	4.53213	1.37354	2.96707	5.8092	4.4329	5.83552	2.95758	5.35921
ASIC003627	AS2_scf7180000695478	-	336582	337489	396	6	1	4	12	2	7	1.09566	0.215648	0.794657	2.23517	0.424908	1.34772	0.701988	1.33593
ASIC003629	AS2_scf7180000695478	+	14633	15113	414	7	3	6	10	6	3	1.22269	0.618816	1.14016	1.78165	1.2193	0.552481	0.99389	1.18448
ASIC003630	AS2_scf7180000695478	+	21698	22027	258	463	12	0	123	0	2	129.772	3.97193	0	35.1649	0	0.591026	44.5813	11.9186
ASIC003631	AS2_scf7180000695478	+	28957	41908	1554	9	4	8	1	5	2	0.418804	0.219811	0.404999	0.0474649	0.270694	0.0981241	0.347872	0.138761
ASIC003632	AS2_scf7180000695478	-	82620	91166	4161	468	215	182	474	309	454	8.13332	4.41246	3.44103	8.40242	6.24771	8.31869	5.32894	7.65627
ASIC003633	AS2_scf7180000695478	-	103206	103845	384	86	23	32	88	49	69	16.1952	5.1149	6.55592	16.9034	10.7356	13.6998	9.28868	13.7796
ASIC003634	AS2_scf7180000695478	+	109470	109805	279	0	0	0	0	0	0	0	0	0	0	0	0	0	0
ASIC003636	AS2_scf7180000695479	+	2402	3442	1041	2	11	14	4	8	1	0.138931	0.902365	1.05802	0.283422	0.646545	0.0732396	0.699771	0.334402
ASIC003638	AS2_scf7180000695479	+	19375	19587	213	0	8	6	6	6	7	0	3.20738	2.21609	2.07776	2.36991	2.50562	1.80782	2.31776
ASIC003639	AS2_scf7180000695479	-	39145	39994	630	59	232	190	104	150	135	6.77222	31.4476	23.7262	12.1763	20.0314	16.3377	20.6487	16.1818
ASIC003640	AS2_scf7180000695479	+	47514	48438	855	7	2	2	5	0	9	0.592041	0.199758	0.184026	0.431348	0	0.802552	0.325275	0.4113
ASIC003642	AS2_scf7180000695481	+	18728	19649	444	429	297	339	266	215	320	69.8705	57.1234	60.0664	44.1898	40.7395	54.9495	62.3535	46.6263
ASIC003643	AS2_scf7180000695481	-	104557	107180	1623	603	463	488	539	484	588	26.867	24.3614	23.6546	24.4959	25.0892	27.622	24.961	25.7357
ASIC003644	AS2_scf7180000695481	+	111042	111569	381	939	651	704	1266	1246	1322	178.222	145.914	145.366	245.094	275.139	264.547	156.5	261.594
ASIC003645	AS2_scf7180000695481	-	113807	114621	756	59	37	65	24	20	28	5.64352	4.17946	6.76405	2.3416	2.22571	2.82379	5.52901	2.4637
ASIC003646	AS2_scf7180000695481	-	115492	115925	348	245	245	299	224	234	262	50.9104	60.1212	67.5938	47.478	56.5713	57.4009	59.5418	53.8167
ASIC003647	AS2_scf7180000695481	+	115987	118365	1038	8920	5315	6293	2079	1544	1908	621.423	437.267	476.953	147.734	125.144	140.145	511.881	137.674
ASIC003648	AS2_scf7180000695481	-	118594	119081	423	77	75	83	42	48	56	13.1635	15.1412	15.4366	7.32374	9.54686	10.0936	14.5804	8.98805
ASIC003649	AS2_scf7180000695481	-	135239	135520	282	1	0	0	0	0	1	0.256431	0	0	0	0	0.270363	0.085477	0.090121
ASIC003650	AS2_scf7180000695481	+	146622	156076	3558	1537	1126	1214	1696	1469	1583	31.2383	27.0255	26.8428	35.1596	34.7357	33.9212	28.3689	34.6055
ASIC003652	AS2_scf7180000695481	+	26577	26750	174	2	0	0	9	5	0	0.83119	0	0	3.8152	2.41758	0	0.277063	2.07759
ASIC003653	AS2_scf7180000695481	+	31012	37610	2610	710	679	651	686	690	661	19.6715	22.2162	19.6226	19.3869	22.2417	19.3089	20.5034	20.3125
ASIC003654	AS2_scf7180000695481	+	47594	47815	222	526	515	514	380	414	446	171.338	198.105	182.148	126.257	156.894	153.172	183.864	145.441
ASIC003655	AS2_scf7180000695481	+	50003	50299	297	0	0	0	0	2	3	0	0	0	0	0.566544	0.770125	0	0.445556
ASIC003656	AS2_scf7180000695481	+	63436	65975	558	0	0	0	0	1	0	0	0	0	0	0.150774	0	0	0.0502579
ASIC003657	AS2_scf7180000695481	+	81771	83076	465	2048	1439	1398	2059	1794	2193	318.491	264.27	236.521	326.608	324.586	359.569	273.094	336.921
ASIC003660	AS2_scf7180000695482	+	4458	5248	636	0	0	1	0	0	0	0	0	0.123697	0	0	0	0.0412322	0
ASIC003661	AS2_scf7180000695482	-	136715	136969	255	0	0	0	2	0	0	0	0	0	0.578514	0	0	0	0.192838
ASIC003662	AS2_scf7180000695482	+	155782	156200	309	0	0	0	0	0	0	0	0	0	0	0	0	0	0
ASIC003663	AS2_scf7180000695482	+	158800	159357	558	0	0	0	1	0	0	0	0	0	0.132187	0	0	0	0.0440624
ASIC003664	AS2_scf7180000695482	-	162083	162250	168	0	0	0	0	0	0	0	0	0	0	0	0	0	0
ASIC003665	AS2_scf7180000695482	+	167138	167347	210	0	0	0	0	0	0	0	0	0	0	0	0	0	0
ASIC003666	AS2_scf7180000695482	+	171451	171756	306	0	0	0	0	2	0	0	0	0	0	0.549881	0	0	0.183294
ASIC003667	AS2_scf7180000695482	-	178144	179434	897	168	109	112	56	66	63	13.5437	10.3771	9.82292	4.60489	6.19029	5.35482	11.2479	5.38333
ASIC003668	AS2_scf7180000695482	+	181109	185991	3108	248	115	172	251	224	263	5.77019	3.15978	4.35374	5.95685	6.06355	6.45166	4.42791	6.15735
ASIC003669	AS2_scf7180000695482	+	188994	189260	267	0	0	0	0	0	1	0	0	0	0	0	0.285552	0	0.095184
ASIC003670	AS2_scf7180000695482	-	192107	192845	471	0	0	0	3	0	0	0	0	0	0.469812	0	0	0	0.156604
ASIC003671	AS2_scf7180000695482	+	16248	17248	759	262	246	252	235	196	244	24.962	27.6779	26.12	22.8376	21.7257	24.5101	26.2533	23.0245
ASIC003672	AS2_scf7180000695482	-	20138	45009	4047	8436	9047	10597	8916	8581	9212	150.738	190.903	205.999	162.503	178.388	173.547	182.547	171.479
ASIC003673	AS2_scf7180000695482	-	48483	48740	195	1	0	1	1	1	0	0.370839	0	0.403441	0.378259	0.431445	0	0.258093	0.269901
ASIC003674	AS2_scf7180000695482	-	67748	68059	312	0	0	0	0	0	1	0	0	0	0	0	0.244367	0	0.0814556
ASIC003675	AS2_scf7180000695482	+	77860	78221	324	0	0	0	0	0	0	0	0	0	0	0	0	0	0
ASIC003676	AS2_scf7180000695482	+	117240	117413	174	0	0	0	0	0	0	0	0	0	0	0	0	0	0
ASIC003677	AS2_scf7180000695482	-	123100	123543	444	0	0	0	0	0	0	0	0	0	0	0	0	0	0
ASIC003679	AS2_scf7180000695483	+	421	16002	13461	9497	10197	12671	10791	11378	10718	51.0186	64.6898	74.054	59.13	71.1129	60.7062	63.2541	63.6497
ASIC003680	AS2_scf7180000695483	+	56112	57236	987	171	181	179	194	175	181	12.5285	15.6604	14.2676	14.498	14.917	13.9816	14.1522	14.4655
ASIC003681	AS2_scf7180000695483	-	581772	582433	411	113	320	383	129	129	111	19.8818	66.4888	73.3115	23.1511	26.4063	20.591	53.2274	23.3828
ASIC003682	AS2_scf7180000695483	+	583256	586189	2025	564	519	677	553	582	643	20.1407	21.8868	26.3014	20.143	24.1801	24.2093	22.7763	22.8441
ASIC003683	AS2_scf7180000695483	-	586571	588512	1536	125	215	246	133	148	162	5.88489	11.9533	12.5997	6.38681	8.10644	8.04119	10.146	7.51148
ASIC003684	AS2_scf7180000695483	+	593392	594058	507	3	1	1	3	0	0	0.427891	0.168435	0.15517	0.436453	0	0	0.250499	0.145484
ASIC003685	AS2_scf7180000695483	-	594603	597487	2055	126	83	78	89	121	137	4.43382	3.44911	2.98606	3.19449	4.95374	5.08283	3.623	4.41035
ASIC003686	AS2_scf7180000695483	+	601094	601591	498	0	1	0	0	0	0	0	0.171479	0	0	0	0	0.0571597	0
ASIC003687	AS2_scf7180000695483	-	603081	604083	795	32	18	24	17	18	25	2.91073	1.93351	2.37498	1.57727	1.90487	2.39756	2.40641	1.9599
ASIC003688	AS2_scf7180000695483	-	608710	609857	1065	493	396	469	386	335	421	33.4747	31.7531	34.6448	26.7339	26.464	30.139	33.2909	27.7789
ASIC003689	AS2_scf7180000695483	-	614927	618462	891	3196	1522	1378	3638	2389	3102	259.387	145.874	121.671	301.168	225.579	265.437	175.644	264.061
ASIC003690	AS2_scf7180000695483	-	625862	626104	204	343	120	121	299	247	297	121.586	50.2333	46.6627	108.11	101.865	111	72.8274	106.992
ASIC003691	AS2_scf7180000695483	+	58085	59359	978	2528	2498	2740	2429	2600	3051	186.921	218.119	220.408	183.195	223.663	237.848	208.483	214.902
ASIC003692	AS2_scf7180000695483	-	628752	630408	1575	5	3	4	3	6	9	0.229567	0.16266	0.1998	0.140496	0.320502	0.435671	0.197342	0.29889
ASIC003693	AS2_scf7180000695483	+	638384	640735	1842	37	42	16	328	181	241	1.45255	1.94715	0.683354	13.1343	8.26702	9.97525	1.36102	10.4589
ASIC003694	AS2_scf7180000695483	-	644264	648399	2868	4328	2998	3362	4999	3723	4558	109.126	89.2674	92.2218	128.566	109.213	121.169	96.8717	119.649
ASIC003695	AS2_scf7180000695483	-	648691	649101	330	60	35	34	53	41	60	13.1479	9.05721	8.1055	11.8464	10.4527	13.8623	10.1035	12.0538
ASIC003696	AS2_scf7180000695483	-	655010	658286	1005	1916	1685	1955	1813	1756	1595	137.863	143.177	153.037	133.062	147	121.002	144.693	133.688
ASIC003697	AS2_scf7180000695483	+	664153	664871	528	233	498	677	322	521	616	31.9111	80.5445	100.872	44.9827	83.0163	88.9495	71.1091	72.3162
ASIC003698	AS2_scf7180000695483	+	666642	667191	468	120	140	164	148	181	199	18.5419	25.546	27.5685	23.326	32.5381	32.4193	23.8855	29.4278
ASIC003699	AS2_scf7180000695483	-	667901	670711	2328	220	317	400	203	273	306	6.83376	11.6283	13.5174	6.43186	9.86596	10.0216	10.6598	8.77313
ASIC003700	AS2_scf7180000695483	-	672642	673495	648	31	31	43	36	24	30	3.45945	4.08533	5.22046	4.09781	3.11599	3.52974	4.25508	3.58118
ASIC003701	AS2_scf7180000695483	-	675652	676666	978	1	6	6	6	7	0	0.0739402	0.523905	0.482645	0.452518	0.60217	0	0.360163	0.351563
ASIC003702	AS2_scf7180000695483	-	59711	59866	156	3	1	3	3	2	1	1.39065	0.547414	1.51291	1.41847	1.07861	0.488733	1.15032	0.995272
ASIC003703	AS2_scf7180000695483	-	677590	678213	624	0	0	0	0	0	0	0	0	0	0	0	0	0	0
ASIC003704	AS2_scf7180000695483	-	686225	687716	270	0	0	0	0	0	0	0	0	0	0	0	0	0	0
ASIC003706	AS2_scf7180000695483	+	722473	724256	1503	3184	2575	2757	4352	4819	5108	153.191	146.305	144.309	213.577	269.748	259.113	147.935	247.479
ASIC003707	AS2_scf7180000695483	+	732608	732942	162	15	10	7	19	16	5	6.6957	5.27139	3.39937	8.65092	8.30931	2.35316	5.12215	6.4378
ASIC003708	AS2_scf7180000695483	+	741601	746358	2712	677	319	314	566	381	521	18.0517	10.0448	9.10867	15.394	11.8194	14.6469	12.4017	13.9534
ASIC003709	AS2_scf7180000695483	+	770859	776391	5328	108	161	118	1663	1884	1057	1.46582	2.58049	1.74234	23.0225	29.7493	15.1254	1.92955	22.6324
ASIC003711	AS2_scf7180000695483	+	788061	791404	747	12888	8562	8570	11058	9757	10705	1247.63	978.803	902.558	1091.89	1098.89	1092.6	1043	1094.46
ASIC003712	AS2_scf7180000695483	+	798083	805797	2373	3307	5566	7022	5347	6212	5926	100.776	200.302	232.797	166.202	220.239	190.397	177.959	192.279
ASIC003713	AS2_scf7180000695483	-	64111	64401	291	37	23	42	32	38	45	9.19451	6.74956	11.3546	8.11112	10.9863	11.7901	9.09955	10.2958
ASIC003714	AS2_scf7180000695483	-	806721	807408	588	5	0	2	21	24	82	0.614911	0	0.267589	2.6343	3.43395	10.6324	0.294167	5.5669
ASIC003715	AS2_scf7180000695483	-	810582	822190	9084	2245	1350	1570	2617	1868	2271	17.8714	12.691	13.5968	21.2496	17.3005	19.0606	14.7198	19.2036
ASIC003716	AS2_scf7180000695483	+	831940	832462	408	1	0	0	2	0	2	0.177239	0	0	0.361571	0	0.373737	0.0590797	0.245103
ASIC003717	AS2_scf7180000695483	+	834824	835570	471	1	0	0	1	0	0	0.153532	0	0	0.156604	0	0	0.0511773	0.0522013
ASIC003718	AS2_scf7180000695483	+	838038	838247	210	0	0	0	0	0	0	0	0	0	0	0	0	0	0
ASIC003719	AS2_scf7180000695483	+	840057	840236	180	1	0	0	0	0	0	0.401742	0	0	0	0	0	0.133914	0
ASIC003720	AS2_scf7180000695483	+	846684	846896	213	2	1	1	0	2	1	0.679001	0.400923	0.369348	0	0.789969	0.357946	0.48309	0.382638
ASIC003721	AS2_scf7180000695483	-	847735	849083	504	6	4	0	2	0	2	0.860876	0.677751	0	0.2927	0	0.302549	0.512875	0.198417
ASIC003722	AS2_scf7180000695483	+	850870	853015	1920	3989	2685	2760	2513	2058	2367	150.239	119.422	113.09	96.5417	90.1787	93.9926	127.583	93.571
ASIC003723	AS2_scf7180000695483	-	853611	855295	1617	259	132	137	153	153	173	11.5827	6.97115	6.66539	6.97919	7.96052	8.15704	8.40641	7.69892
ASIC003724	AS2_scf7180000695483	-	67044	78895	9375	3056	1130	1132	2747	1370	1719	23.5723	10.2931	9.49927	21.6128	12.2945	13.9798	14.4549	15.9624
ASIC003725	AS2_scf7180000695483	+	855768	860370	4530	835	609	677	896	706	893	13.3293	11.4805	11.7572	14.5893	13.1119	15.0297	12.189	14.2436
ASIC003726	AS2_scf7180000695483	-	862086	862322	237	306	207	302	290	394	419	93.3669	74.5869	100.248	90.2555	139.865	134.791	89.4004	121.637
ASIC003727	AS2_scf7180000695483	-	863217	867603	3579	2869	1519	1985	2766	2497	2770	57.968	36.244	43.6329	57.0052	58.6971	59.0085	45.9483	58.2369
ASIC003729	AS2_scf7180000695483	-	882333	884227	1377	4938	2897	3448	1789	1508	1923	259.321	179.662	196.992	95.8297	92.1355	106.474	211.991	98.1463
ASIC003730	AS2_scf7180000695483	-	897357	898862	855	349	244	267	265	258	268	29.5175	24.3705	24.5675	22.8614	25.3871	23.8982	26.1518	24.0489
ASIC003731	AS2_scf7180000695483	-	899091	903866	3471	19	9	7	14	10	13	0.395839	0.221426	0.158657	0.297507	0.242385	0.285552	0.258641	0.275148
ASIC003732	AS2_scf7180000695483	-	905114	912723	4887	6918	6232	6065	3604	3357	2930	102.367	108.899	97.6346	54.3959	57.7921	45.7111	102.967	52.6331
ASIC003733	AS2_scf7180000695483	+	915093	915320	228	11	10	17	6	3	3	3.48881	3.74546	5.86583	1.94107	1.107	1.00319	4.3667	1.35042
ASIC003734	AS2_scf7180000695483	-	916932	922417	3450	170	161	193	181	133	185	3.56328	3.98517	4.40102	3.86975	3.24334	4.08836	3.98316	3.73382
ASIC003735	AS2_scf7180000695483	+	82660	83338	378	1186	1345	1464	1028	1297	1178	226.889	303.858	304.694	200.597	288.674	237.602	278.48	242.291
ASIC003736	AS2_scf7180000695483	-	83544	84005	462	686	510	601	309	305	358	107.375	94.269	102.341	49.3333	55.5415	59.0796	101.328	54.6515
ASIC003737	AS2_scf7180000695483	+	84447	86528	1884	356	301	306	326	352	359	13.6643	13.6435	12.7778	12.7632	15.7189	14.5281	13.3619	14.3368
ASIC003738	AS2_scf7180000695483	-	87830	89047	1152	82	94	88	137	129	107	5.14732	6.96812	6.0096	8.77186	9.421	7.08154	6.04168	8.4248
ASIC003739	AS2_scf7180000695483	-	90229	93472	3006	1370	1138	1314	1259	1143	1358	32.9573	32.3291	34.3892	30.893	31.9902	34.4435	33.2252	32.4423
ASIC003740	AS2_scf7180000695483	-	19944	20359	228	0	0	0	0	0	0	0	0	0	0	0	0	0	0
ASIC003741	AS2_scf7180000695483	-	94496	95876	1308	219	229	168	196	157	232	12.1075	14.9509	10.1045	11.0528	10.0984	13.5231	12.3877	11.5581
ASIC003742	AS2_scf7180000695483	+	97035	101573	4407	332	211	200	292	239	319	5.44772	4.08865	3.57028	4.88724	4.56262	5.51879	4.36888	4.98955
ASIC003743	AS2_scf7180000695483	+	102738	103103	366	41	33	52	46	57	60	8.1007	7.69969	11.1773	9.27044	13.1025	12.4988	8.99257	11.6239
ASIC003744	AS2_scf7180000695483	-	104626	106341	1341	1995	934	945	2047	1568	2364	107.581	59.4783	55.4393	112.593	98.3733	134.405	74.1661	115.124
ASIC003745	AS2_scf7180000695483	+	111764	112787	951	347	251	283	337	337	345	26.3857	22.539	23.4111	26.1381	29.8132	27.6589	24.1119	27.8701
ASIC003746	AS2_scf7180000695483	+	113043	113394	279	136	147	183	168	147	178	35.2496	44.9939	51.6015	44.4149	44.3275	48.6421	43.9483	45.7948
ASIC003747	AS2_scf7180000695483	-	114116	119795	5004	962	966	1275	694	833	894	13.902	16.4854	20.0451	10.2298	14.0051	13.6212	16.8108	12.6187
ASIC003748	AS2_scf7180000695483	+	128323	128963	486	53	51	45	31	42	27	7.88605	8.96137	7.28436	4.70489	7.27064	4.23569	8.04393	5.40374
ASIC003749	AS2_scf7180000695483	+	142266	144091	1392	2435	3007	3794	1702	2511	2173	126.497	184.474	214.424	90.187	151.763	119.019	175.131	120.323
ASIC003750	AS2_scf7180000695483	+	145673	148453	2448	1820	1529	1635	1679	1369	1634	53.7625	53.338	52.5438	50.5898	47.0492	50.8906	53.2148	49.5098
ASIC003752	AS2_scf7180000695483	-	151658	152857	747	187	65	65	160	109	156	18.1026	7.43076	6.84554	15.7988	12.2762	15.9221	10.793	14.6657
ASIC003753	AS2_scf7180000695483	-	154003	154722	519	41	16	27	46	34	46	5.71263	2.63265	4.09271	6.53754	5.51152	6.75752	4.146	6.26886
ASIC003754	AS2_scf7180000695483	+	155922	159440	3519	1576	1760	2101	1669	1527	1603	32.386	42.7104	46.9701	34.9833	36.5073	34.7305	40.6888	35.407
ASIC003755	AS2_scf7180000695483	-	160967	161155	189	6	0	3	2	3	5	2.29567	0	1.24875	0.780534	1.33542	2.01699	1.18147	1.37765
ASIC003756	AS2_scf7180000695483	-	161869	162354	372	4	0	0	0	1	3	0.777565	0	0	0	0.226161	0.614858	0.259188	0.28034
ASIC003757	AS2_scf7180000695483	-	164339	166137	1425	222	89	112	229	118	163	11.2657	5.33354	6.18327	11.8534	6.9667	8.72106	7.59417	9.1804
ASIC003758	AS2_scf7180000695483	-	170403	171439	741	110	33	45	116	57	111	10.7348	3.80309	4.7776	11.5469	6.47167	11.4209	6.4385	9.81315
ASIC003759	AS2_scf7180000695483	+	173651	175320	591	7	11	11	14	56	31	0.856506	1.58945	1.46427	1.74729	7.97187	3.99918	1.30341	4.57278
ASIC003760	AS2_scf7180000695483	+	180253	181238	768	0	0	0	0	0	1	0	0	0	0	0	0.099274	0	0.0330913
ASIC003761	AS2_scf7180000695483	+	181351	181765	342	1	1	0	2	1	0	0.211443	0.249698	0	0.431348	0.245999	0	0.153714	0.225782
ASIC003762	AS2_scf7180000695483	+	24492	26948	1443	1624	1387	1684	1548	1653	1475	81.3841	82.0825	91.8102	79.1277	96.3754	77.9332	85.0923	84.4788
ASIC003764	AS2_scf7180000695483	-	189894	193393	2769	13	29	13	13	8	12	0.3395	0.894367	0.369348	0.346293	0.243067	0.330411	0.534405	0.306591
ASIC003765	AS2_scf7180000695483	+	193761	208001	13833	22	17	6	22	16	9	0.115007	0.104948	0.0341232	0.117309	0.0973113	0.0496047	0.0846928	0.0880749
ASIC003767	AS2_scf7180000695483	-	214121	217144	1902	1874	1138	1183	1263	967	1245	71.249	51.0943	48.9316	48.9798	42.7736	49.9063	57.0916	47.2199
ASIC003768	AS2_scf7180000695483	-	221354	223579	1863	664	512	630	694	616	667	25.7736	23.4692	26.6037	27.4771	27.8181	27.2967	25.2822	27.5306
ASIC003769	AS2_scf7180000695483	-	224903	227313	1602	660	497	549	594	593	637	29.7921	26.4932	26.9603	27.3494	31.1424	30.3161	27.7485	29.6026
ASIC003770	AS2_scf7180000695483	+	228545	230768	2091	367	434	513	468	419	423	12.6921	17.7246	19.3009	16.5088	16.8585	15.4235	16.5725	16.2636
ASIC003771	AS2_scf7180000695483	-	231305	233744	2064	1193	911	1066	923	841	981	41.7975	37.692	40.6315	32.9849	34.2804	36.2373	40.0403	34.5009
ASIC003772	AS2_scf7180000695483	-	237102	239235	1590	777	635	690	758	725	869	35.3381	34.1049	34.1403	35.1638	38.362	41.6696	34.5278	38.3984
ASIC003773	AS2_scf7180000695483	-	27156	27983	828	82	67	78	88	92	80	7.16149	6.91011	7.41104	7.83928	9.34797	7.36642	7.16088	8.18456
ASIC003774	AS2_scf7180000695483	-	239313	243261	1935	542	250	303	486	435	447	20.2553	11.0332	12.319	18.5259	18.9133	17.6126	14.5358	18.3506
ASIC003775	AS2_scf7180000695483	+	245891	249265	2745	902	707	807	683	762	873	23.7621	21.9947	23.1284	18.3528	23.3546	24.2476	22.9617	21.985
ASIC003776	AS2_scf7180000695483	+	250343	251793	1326	29	11	16	19	7	15	1.58152	0.708418	0.949274	1.0569	0.444134	0.862471	1.07974	0.787835
ASIC003777	AS2_scf7180000695483	-	253906	259229	1869	748	1009	1182	1062	1123	1234	28.9409	46.1023	49.7535	41.9121	50.5511	50.3388	41.5989	47.6006
ASIC003779	AS2_scf7180000695483	+	267137	267584	192	112	53	62	110	69	103	42.1829	23.573	25.4042	42.2586	30.2348	40.9009	30.3867	37.7981
ASIC003780	AS2_scf7180000695483	+	273430	314432	3150	1294	877	921	1287	1080	1336	29.706	23.7755	23.0019	30.1364	28.8452	32.3365	25.4945	30.4394
ASIC003781	AS2_scf7180000695483	-	316553	317920	723	2384	2304	2523	1021	978	1022	238.445	272.135	274.533	104.162	113.805	107.773	261.704	108.58
ASIC003782	AS2_scf7180000695483	-	333673	334208	330	988	964	1007	921	855	831	216.502	249.462	240.066	205.859	217.978	191.992	235.343	205.276
ASIC003783	AS2_scf7180000695483	+	336240	338437	1911	422	225	233	422	298	438	15.9688	10.0545	9.59203	16.2883	13.1194	17.4747	11.8718	15.6275
ASIC003784	AS2_scf7180000695483	+	29656	47007	2169	1434	1155	1165	1715	1353	1698	47.809	45.474	42.2553	58.3215	52.4805	59.6863	45.1794	56.8294
ASIC003785	AS2_scf7180000695483	+	345712	346647	756	14	38	40	19	24	24	1.33914	4.29242	4.16249	1.85377	2.67085	2.42039	3.26468	2.315
ASIC003786	AS2_scf7180000695483	+	348595	349684	477	4	6	5	9	7	8	0.606403	1.07417	0.824644	1.39171	1.23464	1.2787	0.835073	1.30168
ASIC003787	AS2_scf7180000695483	+	352140	352616	369	40	10	13	28	19	33	7.83887	2.31427	2.77161	5.597	4.33199	6.81843	4.30825	5.58247
ASIC003788	AS2_scf7180000695483	-	352942	353991	921	96	25	21	102	46	59	7.53757	2.31804	1.7938	8.16891	4.20202	4.88415	3.88314	5.75169
ASIC003789	AS2_scf7180000695483	-	354093	355073	690	84	16	15	63	29	38	8.80339	1.98021	1.71024	6.73465	3.53597	4.19886	4.16461	4.82316
ASIC003790	AS2_scf7180000695483	+	355817	356101	225	26	26	14	31	22	35	8.35623	9.86805	4.89509	10.1626	8.22621	11.8599	7.70646	10.0829
ASIC003791	AS2_scf7180000695483	-	356648	357214	492	57	49	22	57	44	64	8.37779	8.50494	3.51781	8.54542	7.52398	9.91771	6.80018	8.66237
ASIC003792	AS2_scf7180000695483	+	358429	358824	396	1	0	0	3	0	0	0.18261	0	0	0.558792	0	0	0.06087	0.186264
ASIC003793	AS2_scf7180000695483	+	366993	367775	783	3	1	2	7	4	2	0.277063	0.109063	0.200948	0.659417	0.429792	0.194744	0.195692	0.427984
ASIC003794	AS2_scf7180000695483	+	376413	381548	4215	428	207	199	379	319	343	7.34287	4.19385	3.71425	6.63232	6.36726	6.2043	5.08366	6.4013
ASIC003795	AS2_scf7180000695483	-	49251	53861	4461	189	238	325	243	230	245	3.06372	4.55602	5.73147	4.01789	4.33766	4.18726	4.4504	4.18094
ASIC003796	AS2_scf7180000695483	+	385275	395752	6150	849	711	711	921	894	927	9.9828	9.87268	9.09514	11.0461	12.2299	11.4921	9.65021	11.5894
ASIC003797	AS2_scf7180000695483	+	400027	401525	1146	1109	1304	1436	1244	1532	1392	69.9788	97.1703	98.5791	80.0681	112.469	92.6086	88.5761	95.0487
ASIC003799	AS2_scf7180000695483	-	414388	415152	684	299	367	369	321	457	432	31.6108	45.8195	42.441	34.6157	56.2108	48.1531	39.9571	46.3265
ASIC003800	AS2_scf7180000695483	-	415848	417147	1074	873	729	981	642	636	714	58.78	57.9647	71.8588	44.0915	49.821	50.6863	62.8678	48.1996
ASIC003801	AS2_scf7180000695483	-	422756	423868	789	472	214	193	429	280	383	43.2598	23.1621	19.244	40.1055	29.8566	37.0099	28.5553	35.6574
ASIC003802	AS2_scf7180000695483	-	423966	433063	3435	1118	356	335	940	474	697	23.5361	8.85042	7.67243	20.1848	11.6094	15.4704	13.353	15.7549
ASIC003803	AS2_scf7180000695483	+	438617	470358	7539	2542	1555	1488	2774	2027	2742	24.3827	17.614	15.5276	27.1404	22.6204	27.73	19.1748	25.8303
ASIC003804	AS2_scf7180000695483	-	470497	471486	990	424	258	307	197	159	210	30.9707	22.2549	24.396	14.6776	13.5121	16.1726	25.8738	14.7874
ASIC003805	AS2_scf7180000695483	+	471926	473473	1491	168	133	136	161	175	172	8.14801	7.61754	7.1759	7.96475	9.87462	8.79523	7.64715	8.8782
ASIC003806	AS2_scf7180000695483	+	54216	54461	246	53	51	51	36	42	34	15.5798	17.7042	16.3099	10.7942	14.364	10.5376	16.5313	11.8986
ASIC003807	AS2_scf7180000695483	-	473645	474717	1011	136	97	107	137	138	129	9.72764	8.19334	8.32622	9.99524	11.4839	9.72826	8.74907	10.4025
ASIC003808	AS2_scf7180000695483	+	475879	477220	1272	157	153	175	167	166	157	8.92549	10.2718	10.8235	9.68396	10.9795	9.41042	10.0069	10.0246
ASIC003809	AS2_scf7180000695483	-	477269	478269	849	132	164	176	118	114	133	11.2431	16.4959	16.3087	10.2518	11.2968	11.9437	14.6826	11.1641
ASIC003810	AS2_scf7180000695483	+	480384	481096	645	3189	2654	3051	2249	2149	2357	357.532	351.384	372.132	257.19	280.309	278.61	360.349	272.036
ASIC003811	AS2_scf7180000695483	+	496535	497859	651	1100	598	546	889	597	701	122.189	78.4442	65.9822	100.727	77.1531	82.0982	88.8717	86.6593
ASIC003812	AS2_scf7180000695483	+	499708	501168	630	385	254	241	270	294	314	44.1916	34.4297	30.0948	31.6116	39.2615	38.0002	36.2387	36.2911
ASIC003813	AS2_scf7180000695483	+	516064	516243	180	14	9	7	6	5	5	5.62439	4.26983	3.05943	2.45868	2.33699	2.11784	4.31788	2.30451
ASIC003814	AS2_scf7180000695483	+	518325	526141	1062	2307	1910	1885	1397	1221	1412	157.088	153.585	139.637	97.0277	96.7277	101.369	150.104	98.3749
ASIC003815	AS2_scf7180000695483	+	543906	547647	1668	146	209	239	280	299	321	6.3296	10.7002	11.2724	12.3819	15.0812	14.6725	9.43406	14.0452
ASIC003816	AS2_scf7180000695483	-	548758	549708	879	236	242	259	231	204	207	19.4152	23.5108	23.1807	19.3842	19.5255	17.9547	22.0356	18.9548
ASIC003817	AS2_scf7180000695483	-	54498	55778	1281	364	237	259	160	126	135	20.5481	15.7994	15.9062	9.21286	8.27525	8.03491	17.4179	8.50768
ASIC003818	AS2_scf7180000695483	+	550544	551455	759	221	191	222	128	164	166	21.0557	21.4898	23.0105	12.4392	18.1787	16.6749	21.852	15.7642
ASIC003819	AS2_scf7180000695483	-	551623	552192	570	1	1	0	0	0	6	0.126866	0.149819	0	0	0	0.802552	0.0922282	0.267517
ASIC003820	AS2_scf7180000695483	+	553207	554097	813	3631	3249	3671	3598	3763	3909	322.965	341.271	355.229	326.433	389.407	366.582	339.822	360.808
ASIC003821	AS2_scf7180000695483	-	555476	556851	1308	296	200	227	373	449	554	16.3645	13.0576	13.6532	21.0341	28.8801	32.2923	14.3584	27.4022
ASIC003822	AS2_scf7180000695483	-	559847	560227	297	46	20	30	62	79	73	11.2001	5.75061	7.94657	15.3978	22.3785	18.7397	8.29909	18.8387
ASIC003823	AS2_scf7180000695483	+	571355	572135	648	1354	1509	1322	2063	2340	2207	151.1	198.863	160.499	234.827	303.809	259.671	170.154	266.102
ASIC003824	AS2_scf7180000695483	+	573282	574818	975	579	930	831	1136	1296	1290	42.9431	81.4552	67.052	85.9404	111.83	100.875	63.8168	99.5485
ASIC003825	AS2_scf7180000695483	-	575082	576883	1002	96	91	99	63	64	76	6.92825	7.75558	7.77289	4.63764	5.37368	5.78286	7.48557	5.26473
[truncated: 19,644 more rows]
