# Supplementary material for: The antenna transcriptome changes in mosquito Anopheles sinensis, pre- and post- blood meal
Source: PLoS One. 2017 Jul 17;12(7):e0181399. doi: 10.1371/journal.pone.0181399 (PMC5513552; doi:10.1371/journal.pone.0181399)
Supplement: S3 Table — (XLSX) [file pone.0181399.s003.xlsx]

## Sheet: Table S3
Gene_id	readcount_B	readcount_S	log2FoldChange	pval	padj
ASIC000168	186.764	51.2676	1.8651	3.1908e-05	0.0022706
ASIC000283	1203.84	299.653	2.0063	1.7315e-06	0.00018914
ASIC000335	285.207	116.642	1.2899	0.00029917	0.014134
ASIC000587	5419.51	13320.9	-1.2975	7.2305e-05	0.004559
ASIC000797	188.808	1645.87	-3.1239	6.2131e-18	5.074e-15
ASIC000798	683.18	3163.67	-2.2113	1.8141e-10	5.1003e-08
ASIC000855	21218.7	6229.84	1.7681	9.3391e-08	1.3807e-05
ASIC000859	429.663	945.615	-1.138	0.00052182	0.021358
ASIC000957	1913.26	664.661	1.5253	0.00036662	0.0164
ASIC000969	506.239	239.716	1.0785	0.0011533	0.038858
ASIC001081	227.433	85.3845	1.4134	0.00012253	0.0070518
ASIC001203	83.4053	28.9709	1.5255	0.00037426	0.016672
ASIC001249	369.499	22.7354	4.0226	7.8778e-23	7.9473e-20
ASIC001358	3476.74	1064.14	1.7081	4.9368e-07	6.1352e-05
ASIC001366	2575.9	1042.51	1.305	5.6239e-05	0.0036124
ASIC001516	102.184	38.9402	1.3918	0.00053446	0.021618
ASIC001580	2598.45	5385.24	-1.0514	0.0012794	0.041953
ASIC002235	53.9552	129.567	-1.2639	0.0011459	0.038815
ASIC002275	284.006	595.423	-1.068	0.0015957	0.049757
ASIC002331	1894.06	745.381	1.3454	3.3994e-05	0.0023796
ASIC002332	113.462	43.3366	1.3885	0.00046646	0.019851
ASIC002413	1232.55	424.479	1.5379	3.2269e-06	0.00031989
ASIC002430	102.493	229.808	-1.1649	0.00088522	0.032029
ASIC002433	17.9793	52.8735	-1.5562	0.00096227	0.034381
ASIC002463	398.425	172.817	1.2051	0.0003548	0.016055
ASIC002499	118.245	285.192	-1.2702	0.00026171	0.012972
ASIC002625	533.931	205.331	1.3787	4.5159e-05	0.0030128
ASIC002699	957.531	363.291	1.3982	2.8603e-05	0.0021053
ASIC002724	45.8936	152.046	-1.7281	1.4129e-05	0.0011594
ASIC002805	1554.23	3952.67	-1.3466	0.00097405	0.034563
ASIC002835	87.0081	263.17	-1.5968	1.2868e-05	0.0010871
ASIC002887	764.227	370.997	1.0426	0.0015304	0.048288
ASIC002951	2074.61	992.572	1.0636	0.0009698	0.034506
ASIC002954	244.69	108.29	1.1761	0.0010411	0.036143
ASIC002965	21923.5	1972.72	3.4742	5.8025e-23	6.2196e-20
ASIC003006	9091.88	4275.46	1.0885	0.00087497	0.031859
ASIC003034	56.5722	379.669	-2.7466	2.0099e-13	9.3162e-11
ASIC003097	1519.74	712.242	1.0934	0.00069149	0.026412
ASIC003102	3917.41	1159.64	1.7562	3.1649e-05	0.0022692
ASIC003119	0.37734	15.0131	-5.3142	5.7684e-05	0.0036913
ASIC003129	166.669	802.377	-2.2673	1.0058e-10	3.1362e-08
ASIC003215	210.514	535.477	-1.3469	0.00043695	0.018829
ASIC003224	263.668	102.892	1.3576	0.00012636	0.0072129
ASIC003408	152.921	48.2726	1.6635	1.4906e-05	0.0012115
ASIC003413	724.353	240.086	1.5931	3.069e-06	0.00030961
ASIC003439	175.956	77.5178	1.1826	0.0012315	0.040649
ASIC003527	39.0226	107.547	-1.4626	0.00050991	0.021072
ASIC003528	986.757	2077.01	-1.0737	0.00099932	0.035082
ASIC003601	1005.52	2625.46	-1.3846	2.7698e-05	0.0020653
ASIC003647	6826.57	1779.47	1.9397	4.1722e-09	8.0397e-07
ASIC003693	32.3624	240.243	-2.8921	3.437e-12	1.2814e-09
ASIC003709	133.536	1505.83	-3.4953	9.51e-10	2.1746e-07
ASIC003729	3749.68	1681.06	1.1574	0.0003218	0.014956
ASIC003781	2447.86	977.207	1.3248	6.2769e-05	0.0040018
ASIC003839	118.333	262.456	-1.1492	0.0014588	0.046329
ASIC003871	1.0343	32.8252	-4.9881	4.3144e-06	0.00041106
ASIC003876	1475.28	578.712	1.3501	0.00043011	0.018674
ASIC003914	727.131	259.151	1.4884	1.1781e-05	0.0010103
ASIC003974	20629.8	59367	-1.5249	2.7676e-06	0.00028593
ASIC004073	4973.67	2121.5	1.2292	0.00014067	0.0077822
ASIC004081	74.3238	174.762	-1.2335	0.0010293	0.035952
ASIC004264	2395.17	906.04	1.4025	2.3342e-05	0.0017871
ASIC004278	447.429	176.017	1.3459	0.0013212	0.042996
ASIC004288	105.313	7.95756	3.7262	1.3933e-10	4.1827e-08
ASIC004308	0	15.5899	#NAME?	8.7021e-05	0.0053111
ASIC004309	3.41777	40.9722	-3.5835	4.9691e-08	7.6089e-06
ASIC004311	0.344768	9.6743	-4.8105	0.00097541	0.034563
ASIC004519	5708.58	16832.7	-1.5601	2.8807e-06	0.00029584
ASIC004562	121.661	41.9105	1.5375	0.00017159	0.0091392
ASIC004579	336.768	888.598	-1.3998	5.0909e-05	0.0033197
ASIC004637	15153.8	6529.04	1.2147	0.00017943	0.0095269
ASIC004638	869.433	374.294	1.2159	0.00076095	0.028606
ASIC004811	101.616	269.819	-1.4089	6.8806e-05	0.0043705
ASIC004812	127.52	359.613	-1.4957	1.4054e-05	0.0011588
ASIC004821	418.275	175.621	1.252	0.00025469	0.012661
ASIC004827	1358.49	6342.37	-2.223	2.848e-09	5.6794e-07
ASIC004931	3.49232	26.2898	-2.9122	0.00010018	0.0060494
ASIC005127	19.0554	68.1657	-1.8388	7.9836e-05	0.0049788
ASIC005168	1506.17	719.648	1.0655	0.0013565	0.043728
ASIC005233	15056.7	47260.5	-1.6502	4.0083e-07	5.1301e-05
ASIC005234	72.7038	360.945	-2.3117	7.874e-10	1.8756e-07
ASIC005235	310.821	1488.7	-2.2599	4.5512e-11	1.4727e-08
ASIC005238	52110.6	2114.86	4.6229	1.8237e-35	5.2126e-32
ASIC005239	13046	425.945	4.9368	4.8077e-39	2.7484e-35
ASIC005240	344.793	118.261	1.5438	1.9695e-05	0.0015423
ASIC005250	507.029	1749.41	-1.7867	1.1057e-07	1.607e-05
ASIC005302	7721.78	2257.5	1.7742	0.00022825	0.011581
ASIC005343	485.523	229.311	1.0822	0.0012325	0.040649
ASIC005366	690.88	1558.65	-1.1738	0.00039602	0.0174
ASIC005384	663.532	284.386	1.2223	0.00028589	0.013778
ASIC005503	1467.33	3814.44	-1.3783	4.1471e-05	0.0028001
ASIC005531	894.955	395.836	1.1769	0.00031261	0.014671
ASIC005543	2919.34	1220.46	1.2582	0.0011919	0.039769
ASIC005579	1009.12	454.307	1.1514	0.00043279	0.01873
ASIC005608	162.863	2059.67	-3.6607	1.986e-17	1.4808e-14
ASIC005610	6.86256	114.788	-4.0641	1.7207e-15	9.8367e-13
ASIC005755	16910.7	4866.47	1.797	8.5629e-08	1.277e-05
ASIC005881	43.7738	10.4803	2.0624	0.00079482	0.029496
ASIC005908	868.407	374.514	1.2134	0.0001992	0.010415
ASIC005962	3892.18	567.616	2.7776	2.6946e-05	0.002018
ASIC005997	438.186	952.361	-1.12	0.00079631	0.029496
ASIC006050	1930.49	5400.08	-1.484	4.2551e-06	0.00040768
ASIC006085	219.974	66.8614	1.7181	3.5429e-06	0.0003472
ASIC006095	468.018	997.614	-1.0919	0.0010569	0.036326
ASIC006117	3624.67	1419.62	1.3523	3.8546e-05	0.0026442
ASIC006166	3337.47	1312.22	1.3467	3.912e-05	0.002673
ASIC006212	166.136	49.0576	1.7598	0.0002151	0.010979
ASIC006225	696.042	292.225	1.2521	0.00024371	0.012221
ASIC006283	402.504	905.353	-1.1695	0.0003131	0.014671
ASIC006287	26.8246	74.9523	-1.4824	0.0010557	0.036326
ASIC006305	257.726	105.646	1.2866	0.00046943	0.019928
ASIC006335	55.012	305.154	-2.4717	2.4549e-10	6.477e-08
ASIC006345	149.788	61.8142	1.2769	0.00089675	0.032377
ASIC006414	4095.49	8865.91	-1.1142	0.00052088	0.021358
ASIC006464	1167.13	460.432	1.3419	0.0013384	0.043309
ASIC006500	99.8208	41.2005	1.2767	0.0014513	0.046263
ASIC006515	934.454	160.376	2.5427	1.4681e-12	5.9947e-10
ASIC006543	117.557	11.4659	3.3579	2.3572e-08	3.9175e-06
ASIC006544	129.955	12.7459	3.3499	3.8377e-13	1.6454e-10
ASIC006571	28.6696	2.25496	3.6683	0.00016527	0.008885
ASIC006582	110.298	15.5451	2.8269	0.00016044	0.0087074
ASIC006587	1982.39	881.307	1.1695	0.00035027	0.015892
ASIC006594	38.6066	4.38046	3.1397	0.0001289	0.007296
ASIC006607	483.254	146.873	1.7182	6.6809e-07	8.0124e-05
ASIC006631	1883.8	356.049	2.4035	2.0169e-12	7.8613e-10
ASIC006669	4664.73	233.608	4.3196	4.0413e-10	1.0345e-07
ASIC006741	783.987	209.204	1.9059	0.00028419	0.013768
ASIC006745	396.515	878.387	-1.1475	0.00070186	0.026689
ASIC006746	1134.08	2515.74	-1.1495	0.00044799	0.019173
ASIC006803	274.523	655.871	-1.2565	0.00028142	0.01375
ASIC006819	4412.87	9446.68	-1.0981	0.0007777	0.029063
ASIC006896	1535.62	720.587	1.0916	0.0011093	0.037748
ASIC006902	7005.54	1735.17	2.0134	1.7383e-09	3.7562e-07
ASIC006961	9656.37	2292.46	2.0746	1.1693e-06	0.00013458
ASIC006963	10422.9	495.618	4.3944	2.6078e-06	0.00027106
ASIC006964	43498.8	9650.45	2.1723	0.00029368	0.01403
ASIC006993	185.961	479.146	-1.3655	0.0013366	0.043309
ASIC006997	111.55	302.442	-1.439	0.00064371	0.025147
ASIC007054	10788.1	4402.12	1.2932	0.00010246	0.006144
ASIC007122	513.914	223.511	1.2012	0.00035966	0.016232
ASIC007170	1031.98	349.228	1.5632	2.9392e-06	0.00029916
ASIC007183	563.117	217.604	1.3717	4.0846e-05	0.0027798
ASIC007187	31.0548	146.139	-2.2345	6.9343e-06	0.00063937
ASIC007211	92.1182	237.376	-1.3656	0.00079462	0.029496
ASIC007212	1054.9	2259.55	-1.0989	0.0010246	0.035861
ASIC007252	6192.46	2972.98	1.0586	0.0010879	0.037167
ASIC007321	512.508	1144.68	-1.1593	0.0006862	0.02634
ASIC007323	222.841	659.866	-1.5662	0.0015554	0.048944
ASIC007339	100.19	32.9594	1.604	0.00013777	0.0076786
ASIC007430	2865.02	1403.37	1.0297	0.0015317	0.048288
ASIC007432	4258.1	1658.28	1.3605	2.951e-05	0.0021536
ASIC007449	926.355	6.60537	7.1318	1.1239e-06	0.00013023
ASIC007548	240.666	585.054	-1.2815	0.00023504	0.011856
ASIC007549	3366.8	1490.9	1.1752	0.00029826	0.01413
ASIC007555	753.904	285.456	1.4011	0.00038429	0.016986
ASIC007622	2740.43	436.298	2.651	7.1827e-12	2.5663e-09
ASIC007672	233.417	512.072	-1.1334	0.00091917	0.033048
ASIC007862	447.77	195.797	1.1934	0.00044941	0.019173
ASIC007917	11492.2	4489.42	1.3561	0.00053082	0.021618
ASIC007965	1122.85	399.559	1.4907	4.5859e-05	0.0030249
ASIC008007	186.092	698.106	-1.9074	1.9005e-08	3.2593e-06
ASIC008008	1766.09	752.891	1.23	0.00020644	0.010664
ASIC008046	140.481	53.7262	1.3867	0.00028359	0.013768
ASIC008054	4175.3	1290.25	1.6942	2.0225e-07	2.7529e-05
ASIC008094	872.952	377.016	1.2113	0.00036721	0.0164
ASIC008208	26613.9	9433.72	1.4963	4.0918e-06	0.00039423
ASIC008241	5354.85	815.679	2.7148	0.00074305	0.028007
ASIC008261	45470	21183.8	1.102	0.00067342	0.026012
ASIC008272	55.4197	18.3383	1.5955	0.0012169	0.040419
ASIC008277	671.531	2909.17	-2.1151	4.1271e-10	1.0409e-07
ASIC008278	615.588	1322.41	-1.1031	0.0010569	0.036326
ASIC008281	110.266	271.418	-1.2995	0.0011381	0.03865
ASIC008287	0.754679	12.123	-4.0057	0.00051801	0.021355
ASIC008582	2549.08	707.701	1.8488	2.2601e-08	3.8001e-06
ASIC008598	17.6561	2.60553	2.7605	0.00093013	0.033302
ASIC008599	153.396	14.0247	3.4512	1.2789e-14	6.6462e-12
ASIC008628	2127.1	5033.33	-1.2426	0.00018761	0.0099
ASIC008645	138.518	453.272	-1.7103	1.5011e-06	0.00016826
ASIC008663	768.995	298.816	1.3637	0.0015806	0.049376
ASIC008702	1352.11	4617.85	-1.772	1.0804e-07	1.5837e-05
ASIC008721	1789.13	465.53	1.9423	6.3598e-08	9.5675e-06
ASIC008758	9.23927	68.3343	-2.8868	1.5947e-08	2.7906e-06
ASIC008765	1505.19	703.636	1.097	0.00092673	0.03325
ASIC008769	312.886	971.267	-1.6342	9.1972e-07	0.0001073
ASIC008899	419.119	174.68	1.2626	0.00028373	0.013768
ASIC008924	15264.4	821.67	4.2155	7.0796e-31	1.5177e-27
ASIC008980	48.1357	150.401	-1.6436	2.8601e-05	0.0021053
ASIC009005	155.799	64.0841	1.2816	0.00068806	0.02634
ASIC009019	273.749	690.828	-1.3355	7.0595e-05	0.0044676
ASIC009183	118.944	418.669	-1.8155	2.0532e-07	2.7673e-05
ASIC009294	29.8214	4.48179	2.7342	3.399e-05	0.0023796
ASIC009300	97.5652	224.499	-1.2023	0.0008799	0.031903
ASIC009467	31.7993	161.896	-2.348	7.5427e-09	1.4061e-06
ASIC009509	115.031	33.8013	1.7669	0.0014548	0.046289
ASIC009528	112.993	748.318	-2.7274	5.9388e-10	1.455e-07
ASIC009585	810.959	2229.18	-1.4588	9.4905e-06	0.00084333
ASIC009647	9089.86	1806.07	2.3314	5.6827e-12	2.0736e-09
ASIC009714	777.752	2298.56	-1.5633	2.948e-06	0.00029916
ASIC009839	75.0806	22.015	1.77	0.00062609	0.024652
ASIC009841	719.792	204.173	1.8178	2.4835e-07	3.2266e-05
ASIC009842	1488.94	475.975	1.6453	1.3757e-05	0.0011398
ASIC009854	5929.51	2420.1	1.2928	8.9857e-05	0.0054647
ASIC009856	17890.4	397.605	5.4917	2.2123e-45	1.8971e-41
ASIC009884	160.908	70.9139	1.1821	0.001422	0.045585
ASIC009885	72.7831	19.9643	1.8662	4.5323e-05	0.0030128
ASIC009913	693.501	1898.52	-1.4529	1.1101e-05	0.0009567
ASIC009917	14.2315	60.1985	-2.0806	2.0133e-05	0.0015695
ASIC009926	20.1305	72.1833	-1.8423	4.6761e-05	0.0030726
ASIC009927	56.4263	158.347	-1.4886	0.00015572	0.0084784
ASIC009952	1331.81	621.554	1.0994	0.00084138	0.031032
ASIC009974	3862.66	256.122	3.9147	4.8236e-27	5.9089e-24
ASIC009994	1247.94	13661.4	-3.4525	2.4571e-22	2.3411e-19
ASIC010026	1268.78	2737.88	-1.1096	0.00065993	0.025722
ASIC010067	2216.42	623.056	1.8308	4.4345e-08	6.9138e-06
ASIC010131	13.4863	128.249	-3.2494	2.8801e-05	0.0021108
ASIC010223	3454.9	927.346	1.8975	1.083e-08	1.976e-06
ASIC010229	160.232	62.893	1.3492	0.00055522	0.0223
ASIC010256	1406.65	347.942	2.0153	2.5558e-09	5.1567e-07
ASIC010309	2461.91	566.957	2.1185	1.5738e-07	2.2124e-05
ASIC010405	8288.79	1217.28	2.7675	7.2726e-16	4.6194e-13
ASIC010407	4299.08	646.394	2.7335	1.4946e-15	9.1546e-13
ASIC010447	419.171	194.2	1.11	0.0010497	0.036326
ASIC010553	2225.09	786.524	1.5003	8.0502e-06	0.00073048
ASIC010576	1520.3	692.254	1.135	0.00076227	0.028606
ASIC010602	1.9586	90.434	-5.529	0.00031722	0.014783
ASIC010686	76.7399	27.8858	1.4604	0.00085029	0.031226
ASIC010688	13180.4	830.749	3.9878	3.4415e-28	5.3655e-25
ASIC010724	16.0379	582.708	-5.1832	0.00090722	0.032687
ASIC010820	367.949	944.196	-1.3596	7.4546e-05	0.004683
ASIC011004	28.091	115.856	-2.0441	2.9853e-05	0.0021694
ASIC011027	459.305	1056.38	-1.2016	0.00022808	0.011581
ASIC011043	2968.45	1455.2	1.0285	0.001336	0.043309
ASIC011094	233.99	806.362	-1.785	2.2687e-07	3.0162e-05
ASIC011309	1420.86	572.389	1.3117	5.2287e-05	0.0033967
ASIC011351	71.2465	4.00249	4.1539	3.1054e-13	1.3656e-10
ASIC011394	1261.08	5153.36	-2.0309	1.0977e-09	2.4771e-07
ASIC011523	925.219	408.875	1.1781	0.00038693	0.017059
ASIC011528	443.456	206.761	1.1008	0.0011475	0.038815
ASIC011565	2181.53	708.595	1.6223	1.2262e-06	0.0001402
ASIC011586	162.664	43.511	1.9024	1.2675e-06	0.00014396
ASIC011596	13.3869	70.0989	-2.3886	3.4567e-05	0.0024001
ASIC011603	736.047	1621.44	-1.1394	0.00048382	0.020337
ASIC011609	3117.16	248.949	3.6463	1.5347e-06	0.00017083
ASIC011696	310.654	93.3858	1.734	3.4166e-06	0.00033675
ASIC011703	119.721	271.62	-1.1819	0.0011798	0.03944
ASIC011704	69.7675	164.645	-1.2387	0.0012323	0.040649
ASIC011828	157.473	39.0778	2.0107	3.2109e-05	0.0022755
ASIC011947	215.738	608.238	-1.4954	1.3371e-05	0.0011186
ASIC011950	7727.45	473.855	4.0275	2.0502e-28	3.5162e-25
ASIC011996	1550.09	3358.45	-1.1154	0.00042272	0.0184
ASIC012012	55.8817	306.773	-2.4567	1.9212e-10	5.3014e-08
ASIC012132	173.031	74.8455	1.209	0.0010326	0.035996
ASIC012145	68.2832	14.3418	2.2513	0.00026616	0.013117
ASIC012156	2072.54	5622.68	-1.4399	1.0863e-05	0.00094089
ASIC012170	1663.42	579.807	1.5205	4.0843e-06	0.00039423
ASIC012225	4246.9	1853.98	1.1958	0.00019861	0.010415
ASIC012251	1201.36	7896.29	-2.7165	4.5001e-15	2.4118e-12
ASIC012290	31.4068	5.08159	2.6277	5.0821e-05	0.0033197
ASIC012331	632.051	264.098	1.259	0.00032488	0.015052
ASIC012335	60.5729	21.0662	1.5237	0.0013165	0.042925
ASIC012336	919.767	389.177	1.2408	0.00017074	0.0091218
ASIC012343	1953.98	699.435	1.4822	1.4514e-05	0.0011853
ASIC012348	677.878	138.855	2.2874	5.788e-11	1.8382e-08
ASIC012370	198.933	84.2507	1.2395	0.00096859	0.034506
ASIC012391	386.595	1603.71	-2.0525	2.4561e-09	5.0145e-07
ASIC012431	16362.3	5586.81	1.5503	2.417e-06	0.00025587
ASIC012456	105.341	954.902	-3.1803	4.645e-18	3.9831e-15
ASIC012457	1.26906	68.0517	-5.7448	8.232e-10	1.934e-07
ASIC012458	5.8934	157.828	-4.7431	9.4132e-09	1.7359e-06
ASIC012476	588.304	1509.59	-1.3595	3.1375e-05	0.0022609
ASIC012560	203.558	1069.15	-2.393	9.5324e-12	3.2696e-09
ASIC012632	120.565	266.514	-1.1444	0.0014995	0.047535
ASIC012679	984.803	469.676	1.0682	0.0010003	0.035082
ASIC012764	141.873	445.576	-1.6511	3.2264e-06	0.00031989
ASIC012852	352.149	142.677	1.3034	0.00016497	0.008885
ASIC012923	48.0828	235.77	-2.2938	3.3742e-09	6.6355e-07
ASIC012951	2583.92	6133.02	-1.247	0.00015081	0.0082368
ASIC012958	178.003	59.0453	1.592	3.1755e-05	0.0022692
ASIC012962	43.6834	122.902	-1.4923	0.00032562	0.015052
ASIC012964	2340.47	4818.98	-1.0419	0.0011755	0.039376
ASIC013038	1837.93	791.951	1.2146	0.0015771	0.049355
ASIC013075	1907.16	947.91	1.0086	0.0015726	0.049304
ASIC013101	1834.6	7901.93	-2.1067	3.7598e-10	9.7699e-08
ASIC013203	313.61	768.21	-1.2925	0.00011043	0.0064819
ASIC013244	4200.64	1280.66	1.7137	1.9121e-07	2.6445e-05
ASIC013253	383.519	906.916	-1.2417	0.00028856	0.013823
ASIC013254	532.894	1466.03	-1.46	1.8102e-05	0.0014372
ASIC013275	140.428	389.12	-1.4704	1.8782e-05	0.0014844
ASIC013286	3461.54	1090.92	1.6659	6.2692e-07	7.5716e-05
ASIC013341	1402.71	630.805	1.153	0.00048799	0.020462
ASIC013348	873.447	413.805	1.0778	0.0010515	0.036326
ASIC013381	4772.66	1241.26	1.943	4.6303e-09	8.8233e-07
ASIC013382	1627.4	399.755	2.0254	1.7522e-09	3.7562e-07
ASIC013410	1721.42	642.697	1.4214	1.7622e-05	0.0014122
ASIC013425	285.206	115.396	1.3054	0.00020019	0.010435
ASIC013430	6.81503	34.7361	-2.3496	0.00014195	0.0078278
ASIC013514	319.685	792.506	-1.3098	0.0001397	0.0077534
ASIC013593	80.682	3.85549	4.3873	0.0002879	0.013823
ASIC013599	1021.3	157.047	2.7011	1.9631e-14	9.9019e-12
ASIC013608	213.178	843.328	-1.984	0.00037695	0.016748
ASIC013668	238.741	754.898	-1.6608	2.2142e-06	0.00023883
ASIC013689	130.661	329.283	-1.3335	0.00010423	0.0062283
ASIC013813	111.765	25.4545	2.1345	1.0014e-05	0.00087624
ASIC013818	10.6835	44.6214	-2.0624	0.00017038	0.0091218
ASIC013826	7.37573	34.9156	-2.243	0.00014635	0.0080447
ASIC013989	903.685	403.796	1.1622	0.00041051	0.01796
ASIC014087	27453.5	2909.66	3.2381	1.0997e-11	3.6979e-09
ASIC014160	1080.6	2417.06	-1.1614	0.00062671	0.024652
ASIC014162	546.711	0.311827	10.776	1.1946e-05	0.0010193
ASIC014172	191.475	481.612	-1.3307	0.00014943	0.0081878
ASIC014249	4761.9	901.379	2.4013	1.9745e-12	7.8613e-10
ASIC014312	166.916	64.2017	1.3784	0.0011656	0.039196
ASIC014334	24.5958	4.88863	2.3309	0.00060046	0.023728
ASIC014384	1571.18	5824.48	-1.8903	7.6697e-06	0.00069965
ASIC014410	1712.35	8443.35	-2.3018	5.5723e-09	1.0502e-06
ASIC014460	7230.8	792.676	3.1894	3.8815e-15	2.1473e-12
ASIC014485	2180.94	7836.04	-1.8452	2.3756e-08	3.9175e-06
ASIC014550	216.577	82.1666	1.3983	0.00011759	0.0068359
ASIC014586	745.154	1791.28	-1.2654	0.00012659	0.0072129
ASIC014812	182.468	389.959	-1.0957	0.0012184	0.040419
ASIC014830	3559.16	8056.83	-1.1787	0.00044931	0.019173
ASIC014832	2358.72	5253.85	-1.1554	0.00054837	0.022076
ASIC014835	406.082	175.705	1.2086	0.00049447	0.020483
ASIC014931	93.9453	36.3963	1.368	0.00097784	0.034577
ASIC014953	35219.8	6078.82	2.5345	1.3576e-05	0.0011302
ASIC014971	153.558	60.2206	1.3505	0.00052592	0.021475
ASIC015036	280.402	94.9081	1.5629	1.3255e-05	0.0011143
ASIC015118	236.022	62.7046	1.9123	2.5188e-06	0.0002634
ASIC015129	9.4892	38.9137	-2.0359	0.00022973	0.011622
ASIC015130	677.759	302.215	1.1652	0.00043358	0.01873
ASIC015139	5711.13	921.658	2.6315	1.3625e-06	0.00015373
ASIC015194	8930.85	1254.62	2.8315	4.7766e-07	5.9794e-05
ASIC015284	3538.22	1686.91	1.0686	0.0012408	0.040843
ASIC015383	10104.2	2316.32	2.1251	1.6798e-10	4.8014e-08
ASIC015396	2609.16	376.451	2.793	6.9961e-13	2.9264e-10
ASIC015501	445.487	196.864	1.1782	0.00057069	0.022656
ASIC015548	808.921	315.213	1.3597	0.00066422	0.025831
ASIC015573	666.52	242.006	1.4616	1.5224e-05	0.0012315
ASIC015772	19753.1	6262.94	1.6572	5.1733e-07	6.3373e-05
ASIC015859	526.169	114.73	2.1973	0.00051942	0.021358
ASIC015904	1952.03	7043.22	-1.8513	2.662e-08	4.2666e-06
ASIC015905	2288.16	10183.5	-2.154	1.5697e-10	4.5626e-08
ASIC016101	1182.28	423.366	1.4816	6.0281e-06	0.00056186
ASIC016223	150.131	650.254	-2.1148	4.4581e-10	1.1081e-07
ASIC016228	199.459	54.1242	1.8817	6.9914e-07	8.3266e-05
ASIC016239	251.463	99.0429	1.3442	0.00020817	0.010721
ASIC016266	126.124	408.166	-1.6943	3.1351e-05	0.0022609
ASIC016423	21.9084	3.83694	2.5135	0.00068788	0.02634
ASIC016437	63.9825	17.1959	1.8956	8.0452e-05	0.0049991
ASIC016438	161.933	29.8008	2.442	2.1153e-09	4.4241e-07
ASIC016441	1281.12	3.41685	8.5505	1.2225e-62	2.0967e-58
ASIC016560	4133.11	182.474	4.5015	3.9093e-33	9.5778e-30
ASIC016632	4038.95	9504.68	-1.2347	0.00024459	0.012229
ASIC016638	0	244.42	#NAME?	0.00012094	0.0069839
ASIC016756	1054.42	475.537	1.1488	0.00044346	0.019061
ASIC016760	13327.8	4854.07	1.4572	5.8702e-06	0.00055013
ASIC016767	891.323	285.946	1.6402	9.1288e-07	0.00010723
ASIC016832	36.7795	3.30401	3.4766	2.2998e-07	3.034e-05
ASIC016833	984.106	71.5698	3.7814	1.4323e-08	2.5323e-06
ASIC016834	534.101	214.03	1.3193	7.9345e-05	0.0049663
ASIC016868	2215.24	920.329	1.2672	0.00010752	0.0063584
ASIC016882	551.972	1371.45	-1.313	0.00013444	0.0075597
ASIC016883	3635.78	8278.27	-1.1871	0.00033624	0.015377
ASIC016889	1797.8	690.327	1.3809	0.00041728	0.01821
ASIC016898	369.714	145.659	1.3438	0.00011074	0.0064819
ASIC016966	750.8	249.181	1.5912	2.3369e-06	0.00025049
ASIC016975	368.306	156.246	1.2371	0.00049105	0.020483
ASIC017116	5988.45	21678.7	-1.856	3.2421e-08	5.1484e-06
ASIC017167	4309.99	2038.99	1.0798	0.00099126	0.034908
ASIC017186	1164.15	253.913	2.1969	2.0074e-10	5.3793e-08
ASIC017226	7911.7	508.632	3.9593	5.9624e-28	8.5212e-25
ASIC017228	6029.8	1371.24	2.1366	1.4146e-10	4.1827e-08
ASIC017230	11124.2	3033.56	1.8746	1.8439e-08	3.1942e-06
ASIC017249	2096.64	1017.49	1.0431	0.0014332	0.045771
ASIC017252	196.321	74.4443	1.399	0.00013601	0.0076225
ASIC017273	930.906	439.064	1.0842	0.0012895	0.042122
ASIC017274	817.767	1711.8	-1.0658	0.0013463	0.043483
ASIC017338	2138.8	6138.98	-1.5212	4.4766e-06	0.00042416
ASIC017340	1571.37	243.441	2.6904	0.00070175	0.026689
ASIC017358	986.038	2143.26	-1.1201	0.00033478	0.015352
ASIC017385	1050.22	504.947	1.0565	0.0014022	0.045118
ASIC017392	81.998	16.2489	2.3352	4.59e-07	5.831e-05
ASIC017565	160.365	404.052	-1.3332	0.00049435	0.020483
ASIC017671	619.837	2341.69	-1.9176	1.3521e-08	2.4154e-06
ASIC017866	1514.84	3715.87	-1.2945	8.4788e-05	0.0052119
ASIC017912	480.658	1867.67	-1.9582	3.4048e-09	6.6355e-07
ASIC017914	1.58126	19.3414	-3.6125	0.00038262	0.016956
ASIC017959	440.705	2536.94	-2.5252	2.4359e-13	1.0994e-10
ASIC017973	118.987	45.9642	1.3722	0.00049305	0.020483
ASIC017978	5062.81	1084.68	2.2227	2.9141e-11	9.6109e-09
ASIC018045	224.385	92.0411	1.2856	0.00036698	0.0164
ASIC018111	145.083	55.6992	1.3812	0.00032899	0.015167
ASIC018172	3834.39	1897.8	1.0147	0.0015588	0.048961
ASIC018190	4315.63	1943.24	1.1511	0.00053202	0.021618
ASIC018214	285.282	1233.75	-2.1126	1.5378e-07	2.1796e-05
ASIC018219	275.014	690.045	-1.3272	0.00011423	0.0066637
ASIC018229	786.279	1621.53	-1.0442	0.0010387	0.036135
ASIC018338	497.568	180.927	1.4595	2.1608e-05	0.0016692
ASIC018384	2780.84	687.183	2.0168	1.2717e-09	2.8323e-07
ASIC018427	248.341	82.6224	1.5877	0.0001065	0.0063197
ASIC018448	425.661	1021.54	-1.263	0.00010059	0.0060532
ASIC018481	479.986	178.587	1.4264	4.5807e-05	0.0030249
ASIC018483	165.044	28.2275	2.5477	2.0654e-07	2.7673e-05
ASIC018523	7759.42	3567.88	1.1209	0.00063382	0.024874
ASIC018599	5942.15	385.467	3.9463	2.1817e-27	2.8781e-24
ASIC018628	15017.1	2194.95	2.7743	6.087e-16	4.0151e-13
ASIC018722	2018.51	883.694	1.1917	0.00034917	0.015884
ASIC018795	910.518	444.808	1.0335	0.0015205	0.048113
ASIC018835	6116.5	1508.54	2.0196	0.00086735	0.031649
ASIC018914	73.2199	18.1039	2.0159	8.5577e-05	0.0052416
ASIC018915	216.676	69.3656	1.6432	8.8334e-06	0.00079733
ASIC018916	1599.16	316.89	2.3353	3.4253e-05	0.002388
ASIC018917	703.601	162.165	2.1173	1.9414e-09	4.1104e-07
ASIC018919	185.571	68.2122	1.4439	0.00012295	0.0070523
ASIC018940	1061.51	302.283	1.8121	6.1796e-08	9.3788e-06
ASIC018947	1378.68	465.365	1.5669	2.51e-05	0.0019047
ASIC018963	167.399	388.228	-1.2136	0.00056578	0.022616
ASIC019128	162.814	357.81	-1.136	0.0014056	0.045142
ASIC019136	39.4882	455.023	-3.5264	2.428e-16	1.735e-13
ASIC019151	2276.94	1011.17	1.1711	0.0003967	0.0174
ASIC019160	930.532	384.199	1.2762	0.00012878	0.007296
ASIC019170	1.47679	184.852	-6.9678	9.5158e-05	0.0057666
ASIC019332	581.541	1329.11	-1.1925	0.00026751	0.013146
ASIC019358	515.32	245.282	1.071	0.0011958	0.039821
ASIC019397	757.833	323.693	1.2273	0.0002142	0.010966
ASIC019398	587.75	184.376	1.6726	0.00072213	0.027339
ASIC019405	1254.23	582.899	1.1055	0.00087818	0.031903
ASIC019420	74323.2	187688	-1.3365	4.2023e-05	0.0028263
ASIC019455	1106.71	475.526	1.2187	0.00019176	0.010088
ASIC019516	159.08	67.8327	1.2297	0.0010605	0.036375
ASIC019541	5927.96	1634.41	1.8588	2.544e-08	4.1159e-06
ASIC019653	69.8674	0.935482	6.2228	9.872e-18	7.6957e-15
ASIC019662	2876.93	1234.39	1.2207	0.00024585	0.012257
ASIC019703	5528.01	11528.2	-1.0603	0.0011005	0.037523
ASIC019711	6174.46	3022.33	1.0307	0.0014289	0.045718
ASIC019773	4508.99	920.039	2.293	7.4835e-12	2.6192e-09
ASIC019813	1518.59	711.677	1.0934	0.00085303	0.031259
ASIC019819	1467.59	647.965	1.1795	0.00026258	0.012977
ASIC019934	523.945	185.971	1.4943	9.573e-06	0.00084627
ASIC020022	80.4985	193.23	-1.2633	0.00056832	0.022616
ASIC020108	988.063	3990.77	-2.014	1.3903e-09	3.0569e-07
ASIC020123	922.45	3062.18	-1.731	1.9887e-07	2.7285e-05
ASIC020205	53.2278	358.449	-2.7515	7.1834e-10	1.7351e-07
ASIC020206	284.95	1580.55	-2.4716	5.4378e-07	6.614e-05
ASIC020207	90.6647	514.893	-2.5057	2.4817e-08	4.0534e-06
ASIC020210	4623.9	84.7978	5.7689	7.1893e-14	3.5227e-11
ASIC020223	542.791	182.059	1.576	6.7385e-06	0.00062468
ASIC020288	24.5524	103.775	-2.0795	2.4406e-06	0.00025679
ASIC020332	7.23869	227.229	-4.9723	5.1163e-26	5.8496e-23
ASIC020388	2871.35	862.782	1.7347	1.3921e-07	1.9895e-05
ASIC020499	1053.34	2368.56	-1.169	0.0002965	0.014086
ASIC020603	6382.36	2377.62	1.4246	1.7726e-05	0.001414
ASIC020673	364.861	163.042	1.1621	0.00063733	0.024955
ASIC020697	2581.39	783.387	1.7204	1.6894e-07	2.3555e-05
ASIC020767	52.9264	9.31843	2.5058	0.0012826	0.041979
ASIC020787	17619	7938.55	1.1502	0.00047301	0.01998
ASIC020791	26859	12185.6	1.1402	0.00053403	0.021618
ASIC020800	36.7143	10.0275	1.8724	0.0010859	0.037167
ASIC020849	128.823	41.6771	1.6281	0.00049274	0.020483
ASIC020854	0	28.1842	#NAME?	1.9474e-10	5.3014e-08
ASIC020855	6.56411	108.672	-4.0492	2.1479e-12	8.1859e-10
ASIC020857	0	16.2082	#NAME?	2.8377e-05	0.0021053
ASIC020945	43.0893	119.283	-1.469	0.00030465	0.014354
ASIC020954	297.657	131.792	1.1754	0.00085844	0.031391
ASIC021000	1671.99	751.809	1.1531	0.00033984	0.015501
ASIC021076	149.801	407.93	-1.4453	4.1203e-05	0.002793
ASIC021077	1130.66	2847.26	-1.3324	4.4872e-05	0.0030061
ASIC021209	3164.54	721.488	2.1329	0.00068029	0.026218
ASIC021283	3234.24	1332.81	1.279	0.00010847	0.0063924
ASIC021333	1009.42	2302.38	-1.1896	0.00024175	0.012158
ASIC021412	4385.56	1754.67	1.3216	5.5547e-05	0.0035813
ASIC021461	1573.75	5124.74	-1.7033	8.1213e-05	0.0050282
ASIC021470	8214.25	278.213	4.8839	3.7638e-38	1.6137e-34
ASIC021477	463.675	197.632	1.2303	0.00029538	0.014071
ASIC021491	771.125	64.7695	3.5736	2.0214e-21	1.8246e-18
ASIC021560	1049.71	2775.19	-1.4026	2.3512e-05	0.0017922
ASIC021652	106.432	29.2079	1.8655	9.1364e-06	0.00082036
ASIC021742	798.036	264.121	1.5953	2.381e-06	0.00025363
ASIC021743	64.1545	21.8386	1.5547	0.00054659	0.022057
ASIC021865	177.417	70.6744	1.3279	0.00047807	0.020145
ASIC021871	510.784	214.252	1.2534	0.00021087	0.010828
ASIC021873	472.57	201.55	1.2294	0.000557	0.022319
ASIC021920	586.153	259.272	1.1768	0.00056837	0.022616
ASIC021926	3171.09	709.29	2.1605	1.2484e-10	3.8234e-08
ASIC021950	5821.63	1142.13	2.3497	3.4427e-07	4.4393e-05
ASIC022108	327.394	145.881	1.1662	0.00067169	0.026003
ASIC022133	14307	31036.6	-1.1172	0.00067056	0.026003
ASIC022158	30.2451	129.321	-2.0962	7.944e-07	9.3959e-05
ASIC022263	45.1455	317.412	-2.8137	9.8795e-06	0.00086889
ASIC022269	28.1478	217.145	-2.9476	4.7377e-07	5.9744e-05
ASIC022307	1737.94	571.253	1.6052	1.7089e-05	0.001376
ASIC022345	285.628	91.5019	1.6423	4.94e-06	0.0004655
ASIC022360	401.647	1536.64	-1.9358	1.9531e-08	3.3164e-06
Novel00101	16.6842	50.7198	-1.6041	0.0011684	0.039213
Novel00120	466.668	1555.64	-1.737	2.4005e-07	3.1426e-05
Novel00133	38.1762	114.681	-1.5869	8.3322e-05	0.0051402
Novel00177	876.52	390.649	1.1659	0.0011503	0.038835
Novel00216	3594.48	736.598	2.2868	9.0978e-10	2.1085e-07
Novel00223	42.2888	10.7286	1.9788	0.0003311	0.015223
Novel00234	2.33594	24.1035	-3.3672	1.8919e-05	0.0014884
Novel00253	164.818	608.417	-1.8842	4.7272e-08	7.3038e-06
Novel00363	244.829	105.522	1.2142	0.0007956	0.029496
Novel00411	21.6941	79.1142	-1.8666	0.00013133	0.007409
Novel00449	42.7001	107.944	-1.338	0.00084916	0.031226
Novel00586	497.474	180.013	1.4665	2.3148e-05	0.0017802
Novel00592	485.944	1365.03	-1.4901	7.1551e-06	0.0006562
Novel00619	844.467	346.241	1.2863	0.0001379	0.0076786
Novel00628	37.7333	4.46589	3.0788	3.0945e-06	0.00031035
Novel00708	318.085	144.783	1.1355	0.00098681	0.034823
Novel00713	1.0343	13.9886	-3.7575	0.00036667	0.0164
Novel00717	459.153	142.962	1.6833	1.544e-06	0.00017083
Novel00722	4064.95	10851.2	-1.4165	2.6907e-05	0.002018
Novel00725	518.347	217.572	1.2524	0.00020306	0.010553
Novel00739	174.644	69.3249	1.333	0.0003157	0.014753
Novel00743	632.722	207.562	1.608	1.8358e-06	0.00019927
Novel00815	50.0308	10.3834	2.2685	2.1438e-05	0.0016636
Novel00857	44.1687	7.80069	2.5014	1.0403e-05	0.00090565
Novel00859	1592.87	5932.15	-1.8969	1.1128e-08	2.0089e-06
Novel00869	201.202	1537.06	-2.9335	1.6341e-15	9.6635e-13
Novel00930	1908.75	702.802	1.4414	0.00018057	0.0095578
Novel00937	4732.29	10359.4	-1.1303	0.00077784	0.029063
Novel00956	336.557	963.264	-1.5171	4.0917e-06	0.00039423
Novel00957	121.442	417.52	-1.7816	5.109e-07	6.3036e-05
Novel00961	333.567	1718.97	-2.3655	1.2491e-07	1.8002e-05
Novel01010	76.7951	229.663	-1.5804	3.3714e-05	0.0023794
Novel01028	47.0463	143.06	-1.6045	3.6099e-05	0.0024863
Novel01053	56.3585	157.521	-1.4828	0.00011818	0.0068474
Novel01069	615.239	1735.51	-1.4961	9.4119e-06	0.0008407
Novel01080	299.372	76.9402	1.9601	3.5901e-05	0.0024827
Novel01081	141.219	44.8463	1.6549	0.00047241	0.01998
Novel01188	6196.93	2326.46	1.4134	1.2278e-05	0.0010424
Novel01217	70.2081	338.249	-2.2684	2.183e-09	4.5107e-07
Novel01234	282.945	115.078	1.2979	0.00028006	0.013723
Novel01308	138.501	353.333	-1.3511	0.00016159	0.0087422
Novel01349	3087.29	1441.63	1.0986	0.00080225	0.029652
Novel01379	3233.11	558.865	2.5324	1.0031e-13	4.7786e-11
Novel01420	14.5179	53.3314	-1.8772	0.00020536	0.01064
Novel01511	318.964	56.4037	2.4995	0.0012645	0.041544
Novel01512	13.5266	190.749	-3.8178	2.6109e-05	0.0019725
Novel01588	4.22939	26.9317	-2.6708	0.000286	0.013778
Novel01599	3387.45	479.877	2.8195	3.6067e-16	2.4742e-13
Novel01675	71.8596	253.177	-1.8169	1.6759e-06	0.00018424
Novel01709	10036.9	2799.44	1.8421	3.4559e-08	5.4375e-06
Novel01745	438.962	165.546	1.4069	5.3655e-05	0.0034724
Novel01753	1915.97	237.325	3.0131	0.00010621	0.0063197
Novel01779	446.156	14.3365	4.9598	2.2521e-30	4.2915e-27
Novel01780	4373.88	150.435	4.8617	1.045e-37	3.5842e-34
Novel01787	340.362	148.32	1.1984	0.00070754	0.026846
