# Supplementary material for: The antenna transcriptome changes in mosquito Anopheles sinensis, pre- and post- blood meal
Source: PLoS One. 2017 Jul 17;12(7):e0181399. doi: 10.1371/journal.pone.0181399 (PMC5513552; doi:10.1371/journal.pone.0181399)
Supplement: S4 Table — (XLSX) [file pone.0181399.s004.xlsx]

## Sheet: GRs
Gene_id	B1_FPKM	B2_FPKM	B3_FPKM	FPKM_B	S1_FPKM	S2_FPKM	S3_FPKM	FPKM_S	readcount_B	readcount_S	log2FoldChange	pval	padj	significant
ASIC003206	2.40533	0.725236	0	1.04352	2.55787	0.833577	0.107916	1.16645	18.4984	20.8058	-0.16959	0.96958	1	FALSE
ASIC003208	86.4184	94.5329	80.446	87.1324	62.9702	93.0103	46.5556	67.512	1546.4	1157.68	0.41768	0.18457	0.85996	FALSE
ASIC005054	32.4229	41.1355	52.8073	42.1219	28.5882	32.6629	34.3838	31.8783	836.082	606.481	0.46318	0.1775	0.84651	FALSE
ASIC005547	2.87339	16.275	9.03068	9.39302	4.34205	6.9955	4.03933	5.12563	167.566	86.8207	0.94862	0.30176	0.99182	FALSE
ASIC006350	32.1704	41.5145	39.9189	37.8679	24.6344	24.5723	26.7905	25.3324	760.942	488.834	0.63844	0.062389	0.54535	FALSE
ASIC008162	1.89882	15.1982	6.19728	7.76478	2.74383	4.60239	3.1142	3.48681	140.006	59.5094	1.2343	0.29869	0.99022	FALSE
ASIC011301	1.25476	1.79372	1.36507	1.47118	1.27986	2.45864	0.905161	1.54789	20.877	21.1621	-0.01957	1	1	FALSE
ASIC011450	2.25728	1.52324	1.66639	1.81564	1.89129	4.31445	3.31489	3.17354	20.9107	35.3559	-0.75771	0.16472	0.82817	FALSE
ASIC011451	2.24976	1.13862	1.74825	1.71221	3.27824	2.61743	1.8637	2.58646	9.87308	14.5454	-0.55899	0.46875	1	FALSE
ASIC011460	0.940883	1.13756	1.31606	1.1315	0.571255	0.703704	0.496001	0.59032	47.3271	23.7536	0.99452	0.039902	0.43063	FALSE
ASIC013709	162.321	229.351	265.983	219.218	197.181	269.468	234.536	233.728	3885.17	3968.76	-0.030709	0.88232	1	FALSE
ASIC014064	1.13126	1.43869	0.757363	1.1091	0.710089	0.911174	0.733982	0.785082	11.905	8.12311	0.55147	0.49352	1	FALSE
ASIC014115	24.7054	21.4193	27.5007	24.5418	25.4135	29.881	31.2189	28.8378	1638.99	1855.47	-0.17898	0.58758	1	FALSE
ASIC014118	6.57874	25.2958	22.6738	18.1828	4.29464	7.34775	5.93736	5.85992	327.26	100.096	1.7091	0.033514	0.38694	FALSE
ASIC014230	0.148488	0.116902	0.969253	0.411548	0.656322	1.09412	1.409	1.05314	7.85222	19.0623	-1.2795	0.086298	0.63579	FALSE
ASIC017247	0.405605	2.12123	1.89113	1.47266	0.768338	0.876372	0.488733	0.711148	24.1212	11.0845	1.1218	0.18847	0.86799	FALSE
ASIC018814	149.405	108.294	122.073	126.591	148.122	146.933	174.759	156.605	3793.95	4538.74	-0.25859	0.4418	1	FALSE
ASIC019170	0	0.171135	0.0525525	0.0745626	2.21725	17.4221	10.237	9.95876	1.47679	184.852	-6.9678	9.5158e-05	0.0057666	TRUE
Novel01041	0.399247	2.41633	1.57451	1.46336	1.06899	2.55472	0.631407	1.41837	27.8471	25.6833	0.11669	0.94571	1	FALSE
Novel01274	0.460177	2.63953	1.57342	1.55771	0.201165	0	0.207934	0.136366	22.4951	1.86301	3.5939	0.010557	0.19118	FALSE

## Sheet: IRs
Gene_id	B1_FPKM	B2_FPKM	B3_FPKM	B_FPKM	S1_FPKM	S2_FPKM	S3_FPKM	S_FPKM	readcount_B	readcount_S	log2FoldChange	pval	padj	significant
ASIC000329	0.747427	2.91275	3.78109	2.48042	1.63912	4.04354	2.71872	2.80046	62.9126	67.3443	-0.098206	0.84168	1	FALSE
ASIC003342	1.04478	4.53862	6.37325	3.98555	2.01719	2.47446	2.08506	2.19224	101.317	52.8954	0.93767	0.26319	0.96017	FALSE
ASIC005888	1.50067	1.43989	2.14279	1.69445	0.765349	0.982082	0.791101	0.846178	16.9014	8.12311	1.057	0.12968	0.75773	FALSE
ASIC005889	0.722375	2.15512	2.89536	1.92428	0.542927	1.28277	1.76376	1.19648	47.8936	28.1357	0.76743	0.32191	1	FALSE
ASIC006149	0.72604	2.57219	3.19897	2.16573	0.814624	1.60492	1.07168	1.16374	56.5114	28.8386	0.97054	0.20182	0.88317	FALSE
ASIC006220	1.20229	2.21629	2.55218	1.99026	2.4527	2.76345	2.96807	2.72808	63.918	83.6465	-0.38808	0.29316	0.9868	FALSE
ASIC006585	0.497395	1.85252	1.74825	1.36605	0.897614	1.15737	0.726118	0.927033	33.8153	21.8519	0.62992	0.35916	1	FALSE
ASIC006908	0.659795	1.14278	1.86628	1.22295	1.25626	1.48408	1.43766	1.39267	26.206	28.482	-0.12015	0.7903	1	FALSE
ASIC007589	11.0192	2.99905	2.06043	5.35956	11.086	2.87951	3.06331	5.67628	227.053	239.527	-0.077159	0.9942	1	FALSE
ASIC008268	0.554127	1.63595	3.31564	1.83524	0.847822	1.93406	2.62905	1.80364	6.27362	5.82146	0.10792	1	1	FALSE
ASIC008953	1.32328	3.09475	4.68583	3.03462	1.2439	2.26404	3.11863	2.20886	110.502	76.1944	0.53632	0.44844	1	FALSE
ASIC009675	0.657748	1.41642	0.757667	0.943946	0.9077	1.03533	1.30538	1.0828	22.9564	25.1287	-0.13044	0.75883	1	FALSE
ASIC009676	1.11681	1.53868	1.215	1.29016	0.949299	2.00314	0.932179	1.29487	25.9737	25.0818	0.050411	0.93728	1	FALSE
ASIC010060	0.772581	2.0528	2.22733	1.68424	0.866843	1.25838	1.09965	1.07496	41.1978	25.0238	0.71927	0.2154	0.90344	FALSE
ASIC011063	4.02544	2.29164	1.91923	2.74544	3.63159	1.92184	2.19816	2.58386	158.19	145.527	0.12037	0.74785	1	FALSE
ASIC012425	3.2305	7.04302	9.50078	6.59143	4.38145	6.27787	6.02603	5.56179	175.255	140.794	0.31586	0.57076	1	FALSE
ASIC012919	9.07639	2.81141	3.56124	5.14968	8.19561	7.09753	10.0402	8.44443	31.754	50.9991	-0.68354	0.17589	0.84498	FALSE
ASIC012930	20.9241	9.29083	10.6716	13.6288	26.7382	18.2675	23.9316	22.9791	375.467	618.197	-0.71938	0.0434	0.45137	FALSE
ASIC013449	11.5157	42.7756	38.9227	31.0713	14.5225	26.5823	18.1845	19.7631	1124.32	679.424	0.72667	0.28452	0.97727	FALSE
ASIC013818	0.777565	1.32635	0.845926	0.983281	2.99624	6.03095	3.82578	4.28433	10.6835	44.6214	-2.0624	0.00017038	0.0091218	TRUE
ASIC014806	7.68812	25.4214	27.7981	20.3025	11.1633	19.2572	12.5879	14.3361	424.938	285.392	0.57431	0.37886	1	FALSE
ASIC016033	1.05722	3.53738	3.79553	2.79671	2.22863	2.82899	3.08388	2.71383	75.1231	69.1839	0.11882	0.91704	1	FALSE
ASIC016419	2.76609	3.26654	2.57938	2.87067	1.88096	2.83504	2.36088	2.35896	40.744	32.2141	0.3389	0.48577	1	FALSE
ASIC017071	2.57887	3.46496	3.80759	3.28381	4.17386	3.30649	4.25881	3.91305	234.114	267.617	-0.19296	0.519	1	FALSE
ASIC019802	1.07875	2.76748	3.68265	2.50963	1.40388	2.5101	2.2355	2.04983	63.7662	49.4934	0.36555	0.56684	1	FALSE
ASIC020227	3.09322	9.13213	9.562	7.26245	3.27055	5.57367	4.61352	4.48591	182.059	106.892	0.76826	0.21187	0.89735	FALSE
ASIC020470	12.7446	27.1937	35.0672	25.0018	13.6535	22.107	18.2225	17.9943	919.952	630.927	0.54408	0.30692	0.99456	FALSE
ASIC020471	15.2618	7.83195	9.62018	10.9046	20.729	12.8289	18.871	17.4763	378.739	590.825	-0.64153	0.064015	0.5533	FALSE
ASIC020472	11.3507	23.1393	29.0587	21.1829	12.1401	20.7851	16.115	16.3467	797.252	586.668	0.44249	0.38206	1	FALSE
ASIC020680	108.064	127.935	136.422	124.14	100.834	109.34	119.646	109.94	429.162	365.008	0.23359	0.51803	1	FALSE
Novel01078	16.2135	7.83455	8.80187	10.95	17.1156	13.7427	19.3975	16.752	624.928	930.811	-0.5748	0.099404	0.67789	FALSE

## Sheet: OBPs
Gene_id	B1_FPKM	B2_FPKM	B3_FPKM	B_FPKM	S1_FPKM	S2_FPKM	S3_FPKM	S_FPKM	readcount_B	readcount_S	log2FoldChange	pval	padj	significant
ASIC000330	23.8949	85.3966	86.1961	65.1625	20.3109	41.4562	37.7897	33.1856	294.39	142.089	1.0509	0.14231	0.78624	FALSE
ASIC002109	429.596	1456.01	1717.36	1200.99	377.544	769.026	683.075	609.882	8491.83	4088.08	1.0547	0.14925	0.79991	FALSE
ASIC003343	41.0112	396.738	284.818	240.856	89.4687	220.651	91.5968	133.906	1369.36	721.05	0.92533	0.34981	1	FALSE
ASIC004644	0.705498	0.555425	0	0.420308	1.6791	0.957597	0.371914	1.00287	3.2928	7.74706	-1.2343	0.2482	0.94545	FALSE
ASIC007108	1092.28	407.667	484.576	661.508	769.743	674.055	1000.41	814.736	3534.17	4250.26	-0.26618	0.61894	1	FALSE
ASIC007109	0.825497	1.55975	0.538843	0.974698	1.01042	1.53665	0.870347	1.13914	5.53922	6.22136	-0.16755	0.90812	1	FALSE
ASIC007799	73.8046	115.623	153.692	114.373	50.3143	110.152	80.4344	80.3002	865.905	580.76	0.57627	0.21261	0.89941	FALSE
ASIC007801	1.06343	1.39537	2.18531	1.54804	1.44628	0.962291	1.61953	1.3427	12.3096	10.2152	0.26907	0.78512	1	FALSE
ASIC008186	19.1741	11.6744	9.5088	13.4524	24.409	17.7592	22.9987	21.7223	499.692	785.401	-0.65239	0.057103	0.5223	FALSE
ASIC008233	10.6625	2.26366	2.24179	5.05599	10.9736	5.8541	7.27562	8.03445	192.109	302.672	-0.65583	0.42172	1	FALSE
ASIC009037	9.22638	4.6777	5.67567	6.52658	10.7413	6.80023	9.32021	8.95393	124.95	166.976	-0.41829	0.28042	0.97489	FALSE
ASIC009737	0.0762801	0.720646	0.165973	0.320966	0.778064	1.50869	1.60849	1.29842	4.00549	15.2614	-1.9298	0.012696	0.21536	FALSE
ASIC009768	24.3789	13.5598	11.7341	16.5576	28.0962	18.3931	26.3043	24.2645	724.761	1034.95	-0.51399	0.14223	0.78624	FALSE
ASIC010340	184.09	728.012	928.04	613.381	205.833	348.191	322.737	292.254	2725.76	1230.5	1.1474	0.1564	0.81418	FALSE
ASIC010613	4432.38	618.494	78.8262	1709.9	3060.7	290.893	2047.42	1799.67	10797.8	11384.2	-0.076299	0.98929	1	FALSE
ASIC010614	2430.28	369.883	46.5509	948.904	2129.02	189.172	1398.83	1239.01	5996.74	7838.88	-0.38647	0.81878	1	FALSE
ASIC010616	3189.86	288.463	56.2891	1178.2	2597.43	229.442	1472.97	1433.28	13784.3	16871.2	-0.29154	0.89727	1	FALSE
ASIC010617	409.259	59.5506	7.23967	158.683	603.584	63.744	385.11	350.813	1933.6	4282.65	-1.1472	0.38229	1	FALSE
ASIC011410	146.898	429.871	391.645	322.805	51.4898	73.5645	67.9552	64.3365	1746.92	331.109	2.3994	0.0016939	0.05206	FALSE
ASIC011863	19.8696	5.78747	5.73734	10.4648	19.0446	8.52163	14.5745	14.0469	359.436	475.459	-0.40359	0.59954	1	FALSE
ASIC012121	538.5	1892.52	2121.96	1517.66	619.487	1443.54	1058.22	1040.42	5783.66	3761.24	0.62078	0.37506	1	FALSE
ASIC015243	91.1935	677.143	410.924	393.087	183.251	397.726	185.661	255.546	3147.16	1939.58	0.69831	0.46228	1	FALSE
ASIC015244	11.8639	103.076	64.9446	59.9616	73.3763	98.0441	54.9978	75.4727	605.829	723.275	-0.25563	0.61429	1	FALSE
ASIC015263	176.819	560.134	609.873	448.942	166.608	381.729	309.651	285.996	2678.8	1619.1	0.7264	0.27518	0.96938	FALSE
ASIC015675	34.5627	25.2284	26.9692	28.9201	51.3923	39.5527	55.2891	48.7447	902.198	1471.45	-0.70572	0.031916	0.37818	FALSE
ASIC018070	18.8366	30.3507	47.1505	32.1126	24.9125	26.2796	18.177	23.123	378.861	261.411	0.53535	0.29292	0.9868	FALSE
ASIC018375	5.86326	42.5701	15.5925	21.3419	10.6321	7.32679	6.18182	8.04692	93.4185	33.4819	1.4803	0.25068	0.9495	FALSE
ASIC018379	134.766	1194.69	711.616	680.357	225.752	377.106	277.63	293.496	3544.78	1446.02	1.2936	0.22008	0.90905	FALSE
ASIC018380	52.6225	283.453	172.485	169.52	37.5728	65.5675	43.1324	48.7576	947.716	258.566	1.8739	0.064162	0.55357	FALSE
ASIC018387	14.6413	13.9165	10.4895	13.0157	20.2158	21.6042	10.1657	17.3286	67.8956	87.7671	-0.37036	0.37899	1	FALSE
ASIC018722	150.224	184.894	148.006	161.041	66.7574	70.5005	82.8517	73.3699	2018.51	883.694	1.1917	0.00034917	0.015884	TRUE
ASIC019034	0.272367	39.5623	83.8566	41.2304	0.694543	10.9324	3.15882	4.92858	288.558	32.55	3.1481	0.076549	0.60213	FALSE
ASIC019036	34.1701	154.527	64.5506	84.416	51.065	99.2323	25.9727	58.7566	603.955	401.141	0.59033	0.54419	1	FALSE
ASIC020228	34.9685	89.2054	108.404	77.5258	29.0886	60.0377	49.0385	46.055	431.526	243.673	0.8245	0.18329	0.85771	FALSE
Novel00024	9.24941	27.1416	33.8469	23.4126	5.14608	14.6741	10.934	10.2514	79.02	32.8278	1.2673	0.09009	0.64646	FALSE
Novel00656	26.0484	110.189	156.496	97.5779	32.7163	92.952	50.8283	58.8322	476.081	272.209	0.80649	0.34549	1	FALSE
Novel01307	87.7513	280.315	337.793	235.286	68.6695	138.689	121.768	109.709	1918.63	848.521	1.1771	0.10783	0.70259	FALSE

## Sheet: ORs
Gene_id	B1_FPKM	B2_FPKM	B3_FPKM	B_FPKM	S1_FPKM	S2_FPKM	S3_FPKM	S_FPKM	readcount_B	readcount_S	log2FoldChange	pval	padj	significant
ASIC004112	0.410539	1.87	1.4037	1.22808	1.19644	1.29643	1.48404	1.32564	19.8537	20.3175	-0.033313	0.87696	1	FALSE
ASIC006206	0.323985	1.83649	1.05741	1.07263	0.594843	1.58312	0.751493	0.976487	15.7139	13.5692	0.2117	0.87245	1	FALSE
ASIC006449	1.04424	2.826	1.6094	1.82655	1.28704	2.12607	2.15607	1.85639	39.6095	38.298	0.048578	1	1	FALSE
ASIC007209	0.899902	1.21453	1.3986	1.17101	0.655649	1.27132	0.881023	0.935999	17.0941	13.0972	0.38425	0.57117	1	FALSE
ASIC007210	1.54269	5.08584	4.61537	3.74797	2.6226	3.06613	2.71084	2.79986	55.1702	39.2133	0.49255	0.4244	1	FALSE
ASIC007400	4.5196	3.34889	1.73539	3.20129	2.89257	2.68067	2.89646	2.82323	33.4399	28.6776	0.22165	0.63836	1	FALSE
ASIC008091	1.27573	9.43565	8.83863	6.51667	3.01343	5.31194	4.9554	4.42692	92.2679	59.2012	0.6402	0.45911	1	FALSE
ASIC008158	1.38601	14.8732	7.80155	8.02027	2.76602	4.13648	3.17677	3.35975	126.728	50.1744	1.3367	0.24842	0.94572	FALSE
ASIC012454	3.5854	4.09103	4.26959	3.982	4.17605	5.35512	4.03561	4.52226	153.803	168.156	-0.12871	0.72043	1	FALSE
ASIC015247	0.56057	0.18914	0.0871219	0.278944	2.16462	1.39754	0.54881	1.37032	6.36026	31.0631	-2.288	0.021939	0.30343	FALSE
ASIC015282	2.40294	3.90182	4.08469	3.46315	1.83827	3.58193	2.85018	2.75679	43.353	32.9874	0.39422	0.42666	1	FALSE
ASIC015309	4.6204	8.69923	4.7895	6.03638	8.00295	9.68605	9.3752	9.0214	130.099	186.159	-0.51692	0.12584	0.75042	FALSE
ASIC016562	0.515605	2.20722	1.6828	1.46854	1.90647	2.17453	1.83471	1.9719	21.5952	27.5571	-0.35172	0.44546	1	FALSE
ASIC017247	0.405605	2.12123	1.89113	1.47266	0.768338	0.876372	0.488733	0.711148	24.1212	11.0845	1.1218	0.18847	0.86799	FALSE
ASIC018367	6.13063	6.58163	6.21486	6.30904	5.82694	4.5389	4.11327	4.82637	42.3076	31.2577	0.43671	0.3738	1	FALSE
ASIC020510	0.688701	1.43892	2.30538	1.47767	1.29689	1.04779	0.837829	1.06084	26.3336	18.0811	0.54242	0.41808	1	FALSE
ASIC021126	15.7537	65.8332	64.6753	48.7541	20.5811	31.51	25.7473	25.9461	1023.81	516.99	0.98574	0.18204	0.85441	FALSE
ASIC022221	1.3774	1.49105	1.06144	1.30996	3.33678	1.66928	1.93631	2.31413	21.2963	36.4319	-0.7746	0.12003	0.73864	FALSE
Novel00744	0.366808	0.928224	1.88126	1.05877	0.267248	1.34123	1.10496	0.90448	19.1181	15.4551	0.30686	0.75897	1	FALSE
Novel01502	1.01775	1.01211	1.8648	1.29822	0.874198	1.55799	2.82379	1.752	22.7176	29.2122	-0.36276	0.54172	1	FALSE

## Sheet: CSPs
Gene_id	B1_FPKM	B2_FPKM	B3_FPKM	B_FPKM	S1_FPKM	S2_FPKM	S3_FPKM	S_FPKM	readcount_B	readcount_S	log2FoldChange	pval	padj	significant
ASIC006948	70.2533	35.7644	46.3958	50.8045	90.7821	72.6265	86.4515	83.2867	228.195	363.983	-0.6736	0.060245	0.53701	FALSE
ASIC006952	314.72	378.316	380.666	357.901	218.506	225.256	285.294	243.019	1723.67	1123.17	0.61791	0.065993	0.56195	FALSE
ASIC006955	38.6941	102.813	101.099	80.8688	66.158	70.8478	69.7217	68.9091	481.72	391.081	0.30073	0.57651	1	FALSE
ASIC006957	95.8442	215.864	199.487	150.155	176.276	183.042	170.398	169.825	559.95	532.117	0.073553	0.94109	1	FALSE
ASIC006960	32.0957	117.111	135.537	42.2252	59.1361	42.1267	94.9144	47.8293	686.344	328.855	1.0615	0.14953	0.80064	FALSE
ASIC006961	297.63	516.095	445.358	419.694	96.6804	115.693	99.7182	104.031	9656.37	2292.46	2.0746	1.1693e-06	0.00013458	TRUE
ASIC006963	943.843	2750.7	2534.89	79.3309	144.821	86.7654	2076.48	103.639	10422.9	495.618	4.3944	2.6078e-06	0.00027106	TRUE
ASIC006964	5132.55	11576.1	9566.07	8758.23	1592.34	2848.55	1659.12	2033.34	43498.8	9650.45	2.1723	0.00029368	0.01403	TRUE
ASIC010539	73.9823	486.104	440.558	333.548	121.043	277.203	169.493	189.246	1709.27	918.101	0.89665	0.2994	0.99022	FALSE

## Sheet: SNMPs
Gene_id	B1_FPKM	B2_FPKM	B3_FPKM	B_FPKM	S1_FPKM	S2_FPKM	S3_FPKM	S_FPKM	readcount_B	readcount_S	log2FoldChange	pval	padj	significant
ASIC016308	19.1235	66.9097	49.3025	45.1119	49.6727	99.1368	63.7698	70.8597	959.862	1433.61	-0.57876	0.23633	0.93174	FALSE
